# Supplementary material for: CRISPR/Cas9-based genome-wide screening of Dictyostelium
Source: Sci Rep. 2022 Jul 2;12:11215. doi: 10.1038/s41598-022-15500-3 (PMC9250498; doi:10.1038/s41598-022-15500-3)
Supplement: Supplementary file 2 — Dataset S1. [file 41598_2022_15500_MOESM2_ESM.xlsx]

## Sheet: Supplementary Data 1
DDB ID + gRNA ID	Target sequence	Gene
DDB_G0291255-1	TCCAACACCACATCTTTGGT	29C
DDB_G0291255-2	ATTCGCTATCGGCTTTGCAG	29C
DDB_G0291255-1	AAGAGTGGTCTCCGTGATTT	29C
DDB_G0280847-2	AGATCTAGTTTCTCATCATT	2C
DDB_G0280847-3	GTGGTCCATGACCATTACCA	2C
DDB_G0280847-1	TTACCATGGCCATGATTATG	2C
DDB_G0284831-1	AATTGTGGTACTGGTTTCTC	4cl1
DDB_G0284745-1	AGCTCTTCAATTGTATAGTC	4cl2
DDB_G0287199-2	GGATCCATACTTGAAATATA	5NT
DDB_G0287199-3	TTGGTGTATGATAAAGAAGA	5NT
DDB_G0287199-1	GGAAATTGTATATTTGTCAA	5NT
DDB_G0275437-2	GTATCATGTGGAGAATGTGG	7E
DDB_G0275437-3	TATAGTAGTGCTGTTTCATT	7E
DDB_G0275437-1	GATGGATTATTAGGTGCAAT	7E
DDB_G0284835-2	TCAACATGGGATGGCGCTAA	aass
DDB_G0284835-3	ATTGTATGGTTGAGCTTTGA	aass
DDB_G0284835-1	GAAGAGAAGATAAGAATCGT	aass
DDB_G0268664-2	TTTACGCAATCCAATACGTA	aatA
DDB_G0268664-3	TGCGTATTCGTGATCGACGT	aatA
DDB_G0268664-1	CACGAATACGCACCAATTGT	aatA
DDB_G0282493-2	ACTCTGGAATACCATCGATT	aatB
DDB_G0282493-3	AATACACATTTCAATACGTA	aatB
DDB_G0282493-1	TTATATGGAGATGCAATGGT	aatB
DDB_G0291994-2	TCCATAATTGCAATTGCTGA	abcA1
DDB_G0291994-3	TATAGTTATCCAAGTGATAC	abcA1
DDB_G0291994-1	TCACCATATGATTTACAAAT	abcA1
DDB_G0283387-2	ACCTAATCCTACCGGACTAT	abcA10
DDB_G0283387-3	GGATTAGGTTATCCAACATC	abcA10
DDB_G0283387-1	ACAATAACTGAATTTACACA	abcA10
DDB_G0275453-2	AGAAAGATGGCCTTTGTTTA	abcA11
DDB_G0275453-3	GATGCTCCAATTGAAATCAT	abcA11
DDB_G0275453-1	ATCTGTATCATCATCTAAAT	abcA11
DDB_G0267438-2	GATTAATGATCAAACAGCAA	abcA2
DDB_G0267438-3	TTACTTTATGGTAATGCAGA	abcA2
DDB_G0267438-1	ACAAAGTTACTTGCATTATA	abcA2
DDB_G0293436-2	TGGTAGGTTAAAGAAATTGT	abcA3
DDB_G0293436-3	TTTAAGGAAACAAATTAAGC	abcA3
DDB_G0293436-1	AAATTGTTGGTTGCAACTAA	abcA3
DDB_G0274121-2	TTTAAAGAAAGACCAGCAAG	abcA4
DDB_G0274121-3	CATGATCCATTTAATTATAG	abcA4
DDB_G0274121-1	CTCTATAATTAAATGGATCA	abcA4
DDB_G0274119-1	ATTAACTCAACACAAGTATT	abcA5
DDB_G0291245-2	GAACAAGTTGCAACTGCTAG	abcA6
DDB_G0291245-3	TAGAGGTTTAACAGTAGCAG	abcA6
DDB_G0291245-1	TATTCAATGATGGTTTATGG	abcA6
DDB_G0271140-2	CATAGCCCTAAATTGGTTAG	abcA7
DDB_G0271140-3	AATGGAACAGGTTTGTTGGG	abcA7
DDB_G0271140-1	ATTGGAATGGTAGTGATCTT	abcA7
DDB_G0271138-2	GGTAATGGACCTGTATCAGT	abcA8
DDB_G0271138-3	TCATGGTGGAATTATTGCAA	abcA8
DDB_G0271138-1	TCAACTGATACAATACAATT	abcA8
DDB_G0291980-2	ATAGGGTATAAAGATTCCGA	abcA9
DDB_G0291980-3	GGTGTATATGCCTTAAATGC	abcA9
DDB_G0291980-1	GATTCCGATGGCAGTGGTAG	abcA9
DDB_G0293416-2	GTATCATTAGTAATATTAGC	abcB1
DDB_G0293416-3	AATAGTAATACTACTGATAG	abcB1
DDB_G0293416-1	TGGTGAAGAGATTGATGAAG	abcB1
DDB_G0293438-2	AGTGATAAATCAAACGATGG	abcB2
DDB_G0293438-3	CCAATTGATATTACATCAGA	abcB2
DDB_G0293438-1	CCATCTGATGTAATATCAAT	abcB2
DDB_G0291714-2	GACGATGATCACTTATTAGA	abcB3
DDB_G0291714-3	TCAATTATGATTTCATCGAT	abcB3
DDB_G0291714-1	CGATGAAATCATAATTGAAG	abcB3
DDB_G0279915-1	TATTCTTCATCATCAAATAG	abcB4
DDB_G0282931-2	TTTATCGATAGTTGTGCTAA	abcB6
DDB_G0282931-3	AATCATTACTTCCCTATTAC	abcB6
DDB_G0282931-1	TTGAGGAGTTATCTTTGAAA	abcB6
DDB_G0269720-2	TAATTATAATTACTTGGACG	abcB7
DDB_G0269720-1	ATAGAAGATGAATCTCCAAT	abcB7
DDB_G0280541-2	TTATGGTCAAGGCTAACATT	abcC1
DDB_G0280541-3	GCTCAAAGAATGCTAATTTC	abcC1
DDB_G0280541-1	TTGATATCACTCATTTCAAG	abcC1
DDB_G0280977-2	TGAAAGAAATAGAACTGGAT	abcC10
DDB_G0280977-1	AAATTTCTGGTCCAACAAAT	abcC10
DDB_G0280973-2	GACAACTTGGAAACTAAGGG	abcC12
DDB_G0280973-3	ATTAAATTCAGTGGACAACT	abcC12
DDB_G0280973-1	TATGTTGGATCTCAATTTGT	abcC12
DDB_G0280539-2	GATGCACTTTCTTCTGGACA	abcC13
DDB_G0280539-3	ACTCAAAGAATGTTAATGAC	abcC13
DDB_G0280539-1	CAAATATCACTCATTTGAAT	abcC13
DDB_G0287589-1	GAATTTGATGGTGAAGATGA	abcC14
DDB_G0280459-1	CCAGTTGCAATATAATTTCT	abcC15
DDB_G0280055-2	GAAACATCTTTCATTTCGAG	abcC2
DDB_G0280055-3	GTTGCATTATCCTCAGGACA	abcC2
DDB_G0280055-1	CTGAGGATAATGCAACATTA	abcC2
DDB_G0287691-2	AAAGCTGCTCTAATATATGA	abcC3
DDB_G0287691-3	ACAATGAACTACAAATCTAT	abcC3
DDB_G0287691-1	TTGGTCATTATTTGGTTGAT	abcC3
DDB_G0286559-2	TTGGAGGAAATAAACTTAGA	abcC5
DDB_G0286559-3	AGGAGATAGTTTAATTGAAT	abcC5
DDB_G0286559-1	GAAACATCATCATTTACATA	abcC5
DDB_G0291243-2	ATGAATGCTCTAAGACATAA	abcC7
DDB_G0291243-3	AATATTCTCAGCGATAGTAT	abcC7
DDB_G0291243-1	TTAATTGATTCTGGTAAATC	abcC7
DDB_G0284867-2	TCATTATGCCATACTGTAAA	abcC8
DDB_G0284867-3	ACAGTATGGCATAATGATAG	abcC8
DDB_G0284867-1	GTACAATGGACAGTTTCATT	abcC8
DDB_G0285165-2	CTACAGCGAGATATCATTAG	abcC9
DDB_G0285165-1	AATAAACTTGCATTATCTTC	abcC9
DDB_G0279917-2	ACTTATGTTTCAAAGTTCAC	abcD1
DDB_G0279917-3	AATAAAGTTAATGGAATCAC	abcD1
DDB_G0279917-1	ATTTATGCATCATTTACAAG	abcD1
DDB_G0293194-2	TTTATCTTATTAGCATTGGG	abcD2
DDB_G0293194-3	TTGTACTCCTGCTAATGCTG	abcD2
DDB_G0293194-1	TCAGGTCAACATCAATTAAA	abcD2
DDB_G0279919-2	TTCGTATCATCATTGATTAA	abcD3
DDB_G0279919-1	ATTTATGGATCATTAACAAG	abcD3
DDB_G0290483-2	ATAACGATGTGTGGTTTCTT	abcE1
DDB_G0290483-3	TGGTAAATCCACTGCCTTAA	abcE1
DDB_G0290483-1	GTTTACCCATCTTTACGACT	abcE1
DDB_G0285997-2	GGAGTCAATAGCGCAATCAA	abcF1
DDB_G0285997-3	TCCAATCTTTGAAGTGCTAC	abcF1
DDB_G0285997-1	CATTGTGAACAAGGATCAAT	abcF1
DDB_G0284047-2	GGTAGAAGATATGGTCTTAT	abcF2
DDB_G0284047-3	ATTCTCTAACTGCCAAACAT	abcF2
DDB_G0284047-1	CAAGTTACATTAACTTTCCA	abcF2
DDB_G0275637-2	GGATCAAAGATTGGTTTACT	abcF3
DDB_G0275637-3	TTGCTTAATTCAACAAAGAA	abcF3
DDB_G0275637-1	GTTGAATTAAGCAAAGATAA	abcF3
DDB_G0267436-1	CTCTTCTTTGCTACTGGTTG	abcF4
DDB_G0269214-1	TTTGAATATTCTGGTGGAGA	abcG1
DDB_G0292986-2	AAAGGAATTGCAGCCGCCTG	abcG10
DDB_G0292986-3	AATTCTCAACGTATTGCTTT	abcG10
DDB_G0292986-1	GTCTGATGATTATGAACTAA	abcG10
DDB_G0269212-2	ATTCTTCAACACTTATGTGT	abcG11
DDB_G0269212-3	TCCCAATCTCTTGCATTTCT	abcG11
DDB_G0269212-1	TAGAGATGCTGAATCTAATA	abcG11
DDB_G0274115-2	AATGACACTGAAAGTTCCAC	abcG12
DDB_G0274115-3	TCCACTGGTGATATGAATAC	abcG12
DDB_G0274115-1	CTTGCTAATGGAGATAGTAA	abcG12
DDB_G0269210-2	CCAGAATCTTATATGGCAGG	abcG14
DDB_G0269210-3	GCGGAAATTGATTTCTATCT	abcG14
DDB_G0269210-1	CCACCTGCCATATAAGATTC	abcG14
DDB_G0267432-2	AGGAGGAGGTGCTGAAGATG	abcG15
DDB_G0267432-3	CCATCAGGTGAATTTGAACC	abcG15
DDB_G0267432-1	GATATTGAAGCTCCACCATC	abcG15
DDB_G0289331-2	ACTGCCTCCTCATTATAGAA	abcG16
DDB_G0289331-3	GAGAATATTCGTAGTCTCAT	abcG16
DDB_G0289331-1	AATGGTATTGAAGCATTCTA	abcG16
DDB_G0275687-2	GATACAAATACAGATGTTCT	abcG18
DDB_G0275687-3	AACTTCATTAATGAACACAT	abcG18
DDB_G0275687-1	AGAAATTTATCGTCAACAGT	abcG18
DDB_G0269208-2	ATTAAATGAGTATTCTTTCC	abcG19
DDB_G0269208-3	AGTTAGAAATTTAACAGTCG	abcG19
DDB_G0269208-1	GGATATCTGGTGAATTTAAT	abcG19
DDB_G0275689-2	GGCCAATGCTTTCATAACTG	abcG2
DDB_G0275689-3	AGACATACTTAAATTTCTAG	abcG2
DDB_G0275689-1	TTACATTCTGAAACTGTATC	abcG2
DDB_G0267430-2	GGTGTGCCAGGATCAATATG	abcG20
DDB_G0267430-3	TAATATAGTTCTAAGGATAG	abcG20
DDB_G0267430-1	CATGATATTGGTGGTGTGCC	abcG20
DDB_G0269206-2	AGAGAAATTGCTCTTCAAGA	abcG21
DDB_G0269206-3	AGTTGACATATCGGCAATGA	abcG21
DDB_G0269206-1	CCAAATTATGATAATCCTGT	abcG21
DDB_G0270826-2	GTTTCACGTACTGTAATGGT	abcG22
DDB_G0270826-3	CAAATTCTTAAAGGTGTAAG	abcG22
DDB_G0270826-1	TCAGGAGCAGTATTAATCAA	abcG22
DDB_G0269026-2	GGAAAGGAACCATGTGGAAA	abcG23
DDB_G0269026-3	GCATAGCCAACTGATGAACC	abcG23
DDB_G0269026-1	AATAATGTTTCAAGGAGTTA	abcG23
DDB_G0282103-2	TCCAATCGGAATACATATTT	abcG24
DDB_G0282103-3	TGCTGGAACCTCTGTCCAAT	abcG24
DDB_G0282103-1	GAAGCAGTAACGATAATGAG	abcG24
DDB_G0287461-1	GACTACTAGATGCTGGTGTT	abcG3
DDB_G0289657-2	TATTCATTATTTGGTTGCTT	abcG4
DDB_G0289657-1	AAATTGATTTGTGGTGTTTG	abcG4
DDB_G0281391-2	GAATATGAAGATTTATCTCT	abcG5
DDB_G0281391-1	GGTTCTTCTTGATTATTTAT	abcG5
DDB_G0281389-1	GAGCATGAGGGTGAAGATGA	abcG6
DDB_G0274117-2	TTATCTAGGTTAACAAATTC	abcG8
DDB_G0274117-1	ACTATTCTATATAATGTTGG	abcG8
DDB_G0293450-2	AAAGAAGTCTCTATTCAAGA	abcG9
DDB_G0293450-3	TCTCCATCACTCATTCCACT	abcG9
DDB_G0293450-1	CAACGTATGGCATTAAGTAA	abcG9
DDB_G0292384-2	ATGTTAAGAGGACCATCAGG	abcH1
DDB_G0292384-3	ACAATCGATAGAGCAACCGA	abcH1
DDB_G0292384-1	TCAGTTGAATCTACATTGAT	abcH1
DDB_G0267428-2	ACAATCGATAAACCTACAAA	abcH2
DDB_G0267428-1	AAAGGTGAAATGAAATTATG	abcH2
DDB_G0283479-2	ATTACAGCAGAATGGGAGTA	abcH4
DDB_G0283479-3	TCTCTACTCTTGATGTTCTA	abcH4
DDB_G0283479-1	GCAATAGGATGGTTCATATA	abcH4
DDB_G0289723-2	AACTTCTGCTTTATCTCTTG	abhd
DDB_G0289723-3	ATTAATCATGGTTTAACAGG	abhd
DDB_G0289723-1	CCATGATTAATTACAATTGT	abhd
DDB_G0267956-2	GCATATCATATTCAAACTGT	abiA
DDB_G0267956-3	TGTAAATCATTATATGCCAA	abiA
DDB_G0267956-1	CAAGCATATGAACAAACTCA	abiA
DDB_G0288749-2	AATCTTGATGTTTGACTTGA	abkA
DDB_G0288749-3	CAAGTCAAACATCAAGATTT	abkA
DDB_G0288749-1	GATTTAATTCAAGTTGCATA	abkA
DDB_G0281799-2	AACAGTAGAAACAGATAATG	abkB
DDB_G0281799-3	AGAGAATATACAAATATTGG	abkB
DDB_G0281799-1	TCTGGTACTGATTGTCTATT	abkB
DDB_G0284897-2	GATGGTGGTTTAGCTTGACA	abkD
DDB_G0284897-1	AGCTTGACATGGTTGTGGTT	abkD
DDB_G0270884-2	TCACGCAAGTTTACTTTCCG	abnA
DDB_G0270884-3	CGTGATCGTTCTTCTTAATG	abnA
DDB_G0270884-1	AATAATGCAGAGTGATTGTT	abnA
DDB_G0268632-2	AACAACTCTTGAACAAAGCT	abpA
DDB_G0268632-3	AATTCACATTTACGTAAACT	abpA
DDB_G0268632-1	TTTGTCATTACCTGAAACTG	abpA
DDB_G0279081-2	GCTGAATTCATCTATTCCGT	abpB
DDB_G0279081-3	TGGTTGAGAGATTGGGTAGG	abpB
DDB_G0279081-1	AGTGAAGGATTGACCTGCCT	abpB
DDB_G0269100-2	GTTAACTTTATCAAGAGTGA	abpC
DDB_G0269100-3	CAAGAGTGAAGGTTTGAAAT	abpC
DDB_G0269100-1	CTTGCAACAAGTTTAGAAGA	abpC
DDB_G0287291-2	TCTCTATTGGAGATATTAAG	abpD
DDB_G0287291-3	GCATCTGAAGATATCACTGA	abpD
DDB_G0287291-1	TTGGAAACAGATCTTTATGA	abpD
DDB_G0291229-2	CCATATGGTGTTACTGGTAT	abpF
DDB_G0291229-3	AAATTATTGGGAACATTGAT	abpF
DDB_G0291229-1	ACATTATTTGCTAATGCTGA	abpF
DDB_G0283441-2	TTCAACTATGCACAAGATAA	abpG
DDB_G0283441-1	GAATCATGGAAAGATGGTAA	abpG
DDB_G0281545-2	CCATCCTCACCACATTTAGG	acaA
DDB_G0281545-3	CCTCCTAAATGTGGTGAGGA	acaA
DDB_G0281545-1	ATTGCATGATCATTAAACAT	acaA
DDB_G0288647-2	GCTTCTCTCATCACATCTCT	acad8
DDB_G0288647-3	GGATGCATCGATAATTATAG	acad8
DDB_G0288647-1	AGTATTCATAATATGTGTGC	acad8
DDB_G0282967-2	TCTACTATTACACTAATGGC	acadsb
DDB_G0282967-3	TCATCCATAACCTTTACTAA	acadsb
DDB_G0282967-1	GATATTTCAGATAGTTATGG	acadsb
DDB_G0279649-2	GTTGTGAGTGTAAGATTTGA	acapA
DDB_G0279649-3	CCAGTATGCTGTTGTGGTGT	acapA
DDB_G0279649-1	GTATTTAAATTCATTGTGCT	acapA
DDB_G0276395-2	ACAAAGTTGTGAATTGGGCG	acapB
DDB_G0276395-1	TTAACATATAAAGGTGAAGC	acapB
DDB_G0271544-2	CCAGCACGTCAATGTGCATT	acat
DDB_G0271544-3	TGGCGCACAATCAATCGCAT	acat
DDB_G0271544-1	CCCAATGCACATTGACGTGC	acat
DDB_G0270658-2	ACTGCAATATTAGCGAGCCA	acbA
DDB_G0270658-3	GGCCTTTGCCTCAACTTGTA	acbA
DDB_G0270658-1	GAGAGCAACGTATTTAGCTT	acbA
DDB_G0290237-2	CCTATATAGTCATAGAATGG	acbd6
DDB_G0290237-3	AACTATAAACAAGCCACAAT	acbd6
DDB_G0290237-1	CCACCATTCTATGACTATAT	acbd6
DDB_G0288387-2	AAATGGGCATATACAAACTT	accA
DDB_G0288387-3	CAAGCTGTTTGGGCCGGTTG	accA
DDB_G0288387-1	CAAATATTACAGGTACCAGG	accA
DDB_G0274569-2	CTCTAAATCCATTTGTATAT	acgA
DDB_G0274569-3	CTATCTAAATCATATGTTGA	acgA
DDB_G0274569-1	TATGTTGAAGGATATCCAGT	acgA
DDB_G0278345-2	GTGGGTGGGTTAATTCATCC	acly
DDB_G0278345-3	ATTCATCCAGGATCCGATGG	acly
DDB_G0278345-1	GGTATGTATAAAGCATTCTT	acly
DDB_G0286525-2	GAGAGATCGATAGTAATTGT	acmsd
DDB_G0286525-3	GCCCAATACCCAAACATGAC	acmsd
DDB_G0286525-1	ATCTAATGCATCTTGAGGTT	acmsd
DDB_G0275645-1	TGATCTCCCATTGATCTCAT	acn9
DDB_G0277497-2	GAATCCGAGCCATTCTCTAT	aco
DDB_G0277497-3	GTCGGTCAAGAAATTACTTA	aco
DDB_G0277497-1	GTTCCTCTTGTTCAGCGGTT	aco
DDB_G0279159-2	AATACTCTTGCTGGTTTGAA	aco1
DDB_G0279159-3	GCTGCAAGATCAACAACTGC	aco1
DDB_G0279159-1	CTAAATCAACTGGAACAAGT	aco1
DDB_G0278779-2	GTATTACAATTTATGTCAGC	aco2
DDB_G0278779-3	GGGTGAGTGGTTTGTTGTGA	aco2
DDB_G0278779-1	TAATACAGCCATTTGTGCGG	aco2
DDB_G0283261-2	AACCATGATAGAAATTTCTT	acoA
DDB_G0283261-3	GCAAATTTCAATGATACTGA	acoA
DDB_G0283261-1	CGATGTTCATCAGTTGATAA	acoA
DDB_G0267484-2	GAGCACAATCTCTGCCATAG	acp1
DDB_G0267484-3	ATGGCAGAGATTGTGCTCAG	acp1
DDB_G0267484-1	TATGGGCAGGGCAATATCAG	acp1
DDB_G0267374-2	TGAGATCTGGGACAAGATCA	acpA
DDB_G0267374-3	AAAGGTCTTCAGTGAGATCT	acpA
DDB_G0267374-1	GGATCATATTTGTTTGACCA	acpA
DDB_G0272104-2	ACTTCCATAAATTCGCATGG	acpB
DDB_G0272104-3	TCATTATTAAATGCCTCAGC	acpB
DDB_G0272104-1	TCAGCTTTAATTACCAAAGA	acpB
DDB_G0267376-2	AATACACACAATTTCAGAAG	acrA
DDB_G0267376-3	AGAGCCTTTGTTTAATAATG	acrA
DDB_G0267376-1	TATACTGGTAATTCTATTGG	acrA
DDB_G0277815-2	ATATAGAGAGATGTTTGAAG	acsA
DDB_G0277815-3	GATTATACAACTGTTCAACA	acsA
DDB_G0277815-1	AAAGTTGCAATACTATTTGA	acsA
DDB_G0289553-2	AACATGGTATTGTCACCAAT	act1
DDB_G0289553-1	GTGACAATACCATGTTCAAT	act1
DDB_G0289811-1	GGTTCTGGTATGTGCAAAGC	act10
DDB_G0272520-1	GGTGTTCTTCTGGTGCAACA	act15
DDB_G0272248-1	AACACGGTATTGTTACCAAT	act16
DDB_G0274131-2	GGAGATAGGGTTAAATGTAT	act17
DDB_G0274131-3	AGATATAGGGATGTTATGGT	act17
DDB_G0274131-1	AACGTGGTATCATAACCAAT	act17
DDB_G0289489-2	GATGAGGCTCATTCGAGAAA	act18
DDB_G0289489-3	CCATAACACCGGTATATCTT	act18
DDB_G0289489-1	TATGGATGTTATGGGTCAAA	act18
DDB_G0275023-2	GATGCTCTTCTGGAGCAACA	act22
DDB_G0275023-1	GGTGCTTCAGTTAAGAGTAC	act22
DDB_G0268744-2	ATTGATGGAAATACTGTACA	act23
DDB_G0268744-3	GGTGCTTCAGTCAAGAGTAC	act23
DDB_G0268744-1	GAGTACTGGATGTTCTTCTG	act23
DDB_G0289505-2	GTAATAATACCACGCTCAAC	act24
DDB_G0289505-3	GGCGGTTCAGTTAAGAGAAC	act24
DDB_G0289505-1	AGCGTGGTATTATTACCAAT	act24
DDB_G0289507-2	ATTGATGGGAAAGCTGTACG	act25
DDB_G0289507-3	GTTGGTCGTCCAAGATGTAC	act25
DDB_G0289507-1	GGTTCTAGTGTGTGTAAAGC	act25
DDB_G0269902-2	CTTGGCTTTCCTACAATTGA	act26
DDB_G0269902-3	GATGAAGCTCAATCTCAAAG	act26
DDB_G0269902-1	AACATTTCCCTATTTGATTT	act26
DDB_G0289533-1	ATCGATGGGAACTCTGAATG	act27
DDB_G0289511-1	ATCGATGGGAACTCTGAACG	act28
DDB_G0286893-2	GGTTCATATTTATGTAAAGC	act29
DDB_G0286893-3	TCAATGTCATCCCAATTCAC	act29
DDB_G0286893-1	CAATAATACACCTTTATCGA	act29
DDB_G0289487-2	GATGAAGCACAATCAAGAAA	act3
DDB_G0289487-3	TAGGACGACCAACAATAGAT	act3
DDB_G0289487-1	ACCATAACACCAGTATATCT	act3
DDB_G0269476-2	AGTAATACCGAATGATATTG	act31
DDB_G0269476-3	GTAGAATGTTTAACAATTGT	act31
DDB_G0269476-1	ATTGTTAAACATTCTACACT	act31
DDB_G0269544-2	AACGTGGTTCAATCATAAAT	act32
DDB_G0269544-3	GGTGAATCCGTAATTAATAT	act32
DDB_G0269544-1	TGGATGTTTGATTGATATAT	act32
DDB_G0287981-2	AAAGAGGTATAGTTAGTAAT	act33
DDB_G0287981-3	AGAAGTATATCACTTTCTTC	act33
DDB_G0287981-1	AACATTAGAATTGGATATGG	act33
DDB_G0274135-1	AACACGGTATCGTTACCAAT	act6
DDB_G0280545-2	AACACGTAATTCGTTGTAGA	act7
DDB_G0280545-3	AAGAGAACTGGATGCTCTTC	act7
DDB_G0280545-1	TTGGACGACCAACGATTGAT	act7
DDB_G0270562-2	TCAGCATGGAAAGATGAGAG	acy1
DDB_G0270562-3	GCTCGTAGAATCGTACAAAG	acy1
DDB_G0270562-1	GAACTTTCATAGTCTGGAGT	acy1
DDB_G0287371-2	CATAAAGATGAGAATTGTAG	ada
DDB_G0287371-3	GTTATGGAAGCAGTTTGTGA	ada
DDB_G0287371-1	GAACTTCATAGACATTTAGA	ada
DDB_G0280079-1	TGATCTACTATTCCTTCTTT	ada2
DDB_G0279795-2	GTATGGCAAGGTTATGTTGT	adamts
DDB_G0279795-3	GGTGTTAATTCGGAAGGTCT	adamts
DDB_G0279795-1	AAAGATTCAACAGTATGGCA	adamts
DDB_G0292924-2	ATGCACTTTCTTTATGGTGA	adcA
DDB_G0292924-3	ACACTTTCTTGTGCAAGTTC	adcA
DDB_G0292924-1	GTGACTGACATTGTCATAGA	adcA
DDB_G0274395-2	GCTTCCCTTAATATTGCTAT	adcB
DDB_G0274395-3	TGCTTAGATTGGGATAGATT	adcB
DDB_G0274395-1	TTAAGGGAAGCAGCAACATT	adcB
DDB_G0271022-2	TGGTTAAGATTAGATACTAA	adcC
DDB_G0271022-3	TCTGTTTCTAATGGATATGG	adcC
DDB_G0271022-1	TTTGTTAGTGATTTATCAAG	adcC
DDB_G0286693-2	CAGAGAGACAATGTATAAAG	adcD
DDB_G0286693-3	ACAAATGGAGAAACAATAAG	adcD
DDB_G0286693-1	AGGGTGAAATTACAATTATG	adcD
DDB_G0267584-2	TCAAGCGAAATATTACAAAC	adcE
DDB_G0267584-3	ATGTAATCTTTATGATCAAG	adcE
DDB_G0267584-1	GAAATTGATGAAGGTACAGA	adcE
DDB_G0289229-2	TTATATGAGGTTAATCCTAT	adcF
DDB_G0289229-3	TATAATAAGAGTGTTGGTGT	adcF
DDB_G0289229-1	ACAATACTATTTCTTCTTTG	adcF
DDB_G0281865-2	CCTTTATACATTCCAGAATG	adh5
DDB_G0281865-3	GGTAAAGGTCAAATGCCAGA	adh5
DDB_G0281865-1	TCAAAGATTCGTATCACTCA	adh5
DDB_G0290111-2	CATATTCATTCATCGAACTG	adhfe1
DDB_G0290111-3	AGTGCAAATAACATAAGATT	adhfe1
DDB_G0290111-1	TCAGGTGTAACATATGAAGT	adhfe1
DDB_G0291376-2	AAACGATGATACATATTTGC	adi1
DDB_G0291376-3	TCTTTACAAAGGGTCTCTAA	adi1
DDB_G0291376-1	TGTAACCTCTTTCTTTACAA	adi1
DDB_G0286057-2	CCATTTCGACATGTGTTGAA	adk
DDB_G0286057-3	GTTGACAGCTCAGCTCCAAC	adk
DDB_G0286057-1	TTGGAGCTGAGCTGTCAACT	adk
DDB_G0283805-2	TGTTTATGTCATCTTTCAAC	adkA
DDB_G0283805-3	TGTTTCAGTACCTTGTTCAA	adkA
DDB_G0283805-1	ATATTAACCATAACTTCATC	adkA
DDB_G0292730-2	CATTTAAGAATGACAATCAT	adkB
DDB_G0292730-3	TTAGCTTGTTCAGTATTTCT	adkB
DDB_G0292730-1	AGAAATACTGAACAAGCTAA	adkB
DDB_G0289675-2	GATATGGCAGGAAGAGCACC	adprh
DDB_G0289675-3	TAGTGTTCATATATTCTTGA	adprh
DDB_G0289675-1	TATTCATTCAATGGAAGATA	adprh
DDB_G0278741-2	TGCTGGTCCCTTCAAGTTAT	adprt1A
DDB_G0278741-3	TTCACTGGGAATACCTTCGT	adprt1A
DDB_G0278741-1	TGTACCTCTGATGCTGATTT	adprt1A
DDB_G0279195-2	ACATTTCTTGCAAGATGATC	adprt1B
DDB_G0279195-3	GGAAGTCCATACAACTTAAA	adprt1B
DDB_G0279195-1	TCATCTTGCAAGAAATGTAA	adprt1B
DDB_G0292820-2	ATGAAACCTTCGGTTACAAT	adprt2
DDB_G0292820-3	ATCTTCAAACGATGACGAAG	adprt2
DDB_G0292820-1	AATTGAAGCATCAAAGAAAT	adprt2
DDB_G0291788-2	ATATTTGATGATGACGACTC	adprt3
DDB_G0291788-3	TGAACTTTCTTGTTTAGAAT	adprt3
DDB_G0291788-1	ATAAAGAAGTTTATGTTCGT	adprt3
DDB_G0267468-2	TTAATTAAAGATGAATTCGG	adprt4
DDB_G0267468-3	TTTCCTCAATTACTTGGTTT	adprt4
DDB_G0267468-1	GTTATAACATAATCAACCTT	adprt4
DDB_G0287569-2	TTAAGAATTATTATACCAGC	agl
DDB_G0287569-3	GAACCACCTTTCAATGCAAA	agl
DDB_G0287569-1	ATCTATACAATTACATTGGT	agl
DDB_G0276299-2	CCTGCTGGATTTGGTTGGTT	agnA
DDB_G0276299-3	CCAAACCAACCAAATCCAGC	agnA
DDB_G0276299-1	TTTGGTTCATCTTGTATGTT	agnA
DDB_G0290377-2	GGTGTTTGAGGTTGTGTGAT	agnB
DDB_G0290377-3	TTATTGGTTCTTTGTTTCAA	agnB
DDB_G0290377-1	TCAATTTCTTGATGAGATTT	agnB
DDB_G0271870-2	CCAGCTCGTGAATAAGGTGG	agnC
DDB_G0271870-3	CCACCACCTTATTCACGAGC	agnC
DDB_G0271870-1	CCACTTGGAGGAGGTGGAGG	agnC
DDB_G0281955-2	CCAAGTGGTTCAATACAAGC	agnD
DDB_G0281955-3	CCTGCTTGTATTGAACCACT	agnD
DDB_G0281955-1	GTTGGACCACTTGGTGGTGG	agnD
DDB_G0289367-2	ATATATCATCATTCACTCCC	agnE
DDB_G0289367-3	GATGAGTCAAAGTCAACATT	agnE
DDB_G0289367-1	GACTTTGACTCATCCTCTGA	agnE
DDB_G0281959-2	TGTGAAGAGTGAGTGATGAT	agnF
DDB_G0281959-3	CATCACTCACTCTTCACAGT	agnF
DDB_G0281959-1	TGGTATGGCGGATATTGATG	agnF
DDB_G0269848-2	CGCATCGGGATGGTTTAGAT	agpA
DDB_G0269848-3	GTAAGATTTGTACCAGGTGT	agpA
DDB_G0269848-1	GGTTCAATCAATGCAATCAC	agpA
DDB_G0288523-2	AGGTAAAGATCGTAATGCAT	agpB
DDB_G0288523-3	ACAAACGCAATTGCACATTT	agpB
DDB_G0288523-1	TTCAGTTTGGGTGAAAGAAG	agpB
DDB_G0288863-2	TATCATTACAAACGTCGTAG	agpC
DDB_G0288863-3	ATGCTACAATTGCTAACACT	agpC
DDB_G0288863-1	TTAATAGTGGATTTCGTTTA	agpC
DDB_G0286183-2	GCACGTATTACTCATACTTT	agps
DDB_G0286183-3	AATCCTCTAAGTGATGGTAA	agps
DDB_G0286183-1	AAGAAAGAATTAACTTTACC	agps
DDB_G0283005-2	TCCAATATCACCATATGACT	agtA
DDB_G0283005-1	CAATTCTTTGCAGAGTTTAA	agtA
DDB_G0289923-2	GGTCCTAATAATAATCTTAC	agxt
DDB_G0289923-3	CAATTAATTTCAAGTATGGT	agxt
DDB_G0289923-1	ACTCTTGGATGTAAATTCGA	agxt
DDB_G0282009-2	TATAGAATGGTCGCACATTT	ahhA
DDB_G0282009-3	TGAGGTTACAGCAACAAGTT	ahhA
DDB_G0282009-1	ATTGGCAGCAACTTATAGAA	ahhA
DDB_G0269712-2	TAGGAGAAGGTGACCCAAGA	ahsa
DDB_G0269712-3	CCATGGAGTAAGAATACAAT	ahsa
DDB_G0269712-1	CGCTGCAGATGATATTGACG	ahsa
DDB_G0288247-2	GGTGTATCAGCATTATTTGC	aif
DDB_G0288247-3	AAATATGTAATCATTGGTGG	aif
DDB_G0288247-1	TCAATTGATGGAGTTGATTC	aif
DDB_G0285005-2	CTCTAACAGATCCAACACTA	aifB
DDB_G0285005-1	AGAGTATTAATAATTGGTGG	aifB
DDB_G0285003-2	TTAATAATTGGGTGTGGTTT	aifC
DDB_G0285003-1	AGCAATAGTTGAACCAGAAT	aifC
DDB_G0286241-2	ATTGGGTGTACAATCTAGAG	aifD
DDB_G0286241-3	ACAATGGTTCTAAGTATACT	aifD
DDB_G0286241-1	AAAGTTGTAATTGTTGGAGG	aifD
DDB_G0278733-2	GATTTGGTGCAGCCATCCTT	aip1
DDB_G0278733-3	TTTGCAACAGTGGTTTGACA	aip1
DDB_G0278733-1	GGTGATGGTAAAGAGAGATT	aip1
DDB_G0292150-2	GTACCAAGCGACCCAAATTA	ak1
DDB_G0292150-3	GAGAATGAACTACCCATTAT	ak1
DDB_G0292150-1	TAATTTGGGTCGCTTGGTAC	ak1
DDB_G0277823-2	GGCATGGGAATTATTGACAG	alaS
DDB_G0277823-3	TTAAGAAGGAGGCAATCACT	alaS
DDB_G0277823-1	ATTACCCAACATCTCAAAGA	alaS
DDB_G0274391-2	CTCAACAGTATGGACCAACA	alfA
DDB_G0274391-3	CAAATGGAGGATATGCAGAA	alfA
DDB_G0274391-1	TATCCTCCATTTGCAAATGC	alfA
DDB_G0286011-2	ACTTTACATATCGCTAATAG	alg1
DDB_G0286011-3	TCGTAATGCAAATAGTTTGT	alg1
DDB_G0286011-1	GTAACCTATTAATGTAACTT	alg1
DDB_G0277817-2	TCAATGTTTGGTATTGGTGA	alg10
DDB_G0277817-1	AACATATGGTTCAATTTGAT	alg10
DDB_G0292118-2	GTTAGATGTGTTGTATATAC	alg11
DDB_G0292118-3	TATACAACACATCTAACATA	alg11
DDB_G0292118-1	GAGGTGGTGAAAGAGTATTA	alg11
DDB_G0267884-2	AATTCCCAGGAGTTATACCA	alg12
DDB_G0267884-3	GTTATACCAAGGACTTTCAT	alg12
DDB_G0267884-1	TATGATCATTTAGAATTCCC	alg12
DDB_G0272730-2	GAATTGGACGTACACGTCAC	alg2
DDB_G0272730-3	AAAGTATGACGTGATTGTAT	alg2
DDB_G0272730-1	TGATGTATAATGCTGCTAAA	alg2
DDB_G0268238-2	TGTCCAGCTGGATAGACACA	alg3
DDB_G0268238-1	ACAAAGATTGAAGGAGATAC	alg3
DDB_G0283841-2	CTCTTACTGCATATCTTAGT	alg6
DDB_G0283841-3	CAGATAATGATCTCATGTAT	alg6
DDB_G0283841-1	CAAACTTAGATATTCACCAG	alg6
DDB_G0275261-2	AAATACATCAGAGTGGACAT	alg8
DDB_G0275261-3	GTACCATCTTTAATGATTAT	alg8
DDB_G0275261-1	ATGTTGGTAATTGATAACCT	alg8
DDB_G0279349-1	ACTACCATTACCATTGGTAT	alg9
DDB_G0285575-2	TATGGGTTACAAGGTTATCC	alkB
DDB_G0285575-3	CCATAAACTTTCCATTCTCT	alkB
DDB_G0285575-1	CCAAGAGAATGGAAAGTTTA	alkB
DDB_G0282199-2	ATGAACCAGGTAGAACAGAA	allB1
DDB_G0282199-3	GTAACTGGTGAACTATTCAA	allB1
DDB_G0282199-1	GAGAAATTAGTTATTATGGG	allB1
DDB_G0270162-2	ATGAACCAGGTAGAACTGAG	allB2
DDB_G0270162-3	CATGTTCATGTTAATGAACC	allB2
DDB_G0270162-1	GCAACAAGTGCAGCAGCAGC	allB2
DDB_G0280267-2	CTGGAGCTGAGTGTTTAATG	allC
DDB_G0280267-3	TTCTTGGTTGTACTGACCAA	allC
DDB_G0280267-1	GATACATAGCATGGTGCATT	allC
DDB_G0278495-2	CGTGAATCGGGTATTGGCGG	alp
DDB_G0278495-3	TTTGGGCCTTCCCATCCTCT	alp
DDB_G0278495-1	CTTGCCATGGTCAACGCTGC	alp
DDB_G0293850-2	CTTAAAGTACGTTCTAAAGC	alrA
DDB_G0293850-3	GAACGTACTTTAAGCGATTT	alrA
DDB_G0293850-1	GTCTAACATGTTCTTTCTTA	alrA
DDB_G0285053-2	GGTTGAGTGGTTGTTCCTGA	alrB
DDB_G0285053-3	TACGAACTAAACTTGCATGA	alrB
DDB_G0285053-1	CAAGACCAATCATTGGTATA	alrB
DDB_G0268058-2	GGAAATCAAATACCATCAAT	alrC
DDB_G0268058-3	TTCATGTCATAATTCAAACT	alrC
DDB_G0268058-1	ACATTGTGTAAAGACAATTG	alrC
DDB_G0285027-2	AGCTTCATCTTATAGACAAG	alrD
DDB_G0285027-3	AAATCAAGTACAAGTGAACA	alrD
DDB_G0285027-1	CTCTTTAAAGAGATTACAAT	alrD
DDB_G0285025-2	TAAGTTCCTAATCCGATAAC	alrE
DDB_G0285025-3	AAAGTTGGTACTTGGCAACA	alrE
DDB_G0285025-1	ACATATAGTGAAATACCTAA	alrE
DDB_G0285023-2	AATGTTCCAATTCCTAACAT	alrF
DDB_G0285023-3	ATTAAAGTTGGTTTAGAGAA	alrF
DDB_G0285023-1	TGTTATTTAATTCATTGGCC	alrF
DDB_G0275451-2	GTCTATATGAATCTGTCCAT	alxA
DDB_G0275451-3	TCCCTCTATATTTGATCTAT	alxA
DDB_G0275451-1	ACTCAAATTGCAACTTTAAA	alxA
DDB_G0275123-2	GTTATTATCGGATTTGCTTA	alyA
DDB_G0275123-3	ATAAGCAAATCCGATAATAA	alyA
DDB_G0275123-1	TATTTAAATCTTTGCAGAAG	alyA
DDB_G0275119-2	GTTATCATCGGATACGCTTA	alyB
DDB_G0275119-3	TCTTGTTCAACCCACATAGC	alyB
DDB_G0275119-1	TAGAGAGCACCACTGCATGA	alyB
DDB_G0275121-2	TAGAGTTTACCACTGCAAGA	alyC
DDB_G0275121-3	ACTATTTGTCACGAACTCAC	alyC
DDB_G0275121-1	AAAGCCAAGGTTTATGATGC	alyC
DDB_G0282905-2	CATTGCAGATTGAACAGAGT	alyE
DDB_G0282905-1	TCTGTTCAATCTGCAATGAA	alyE
DDB_G0282893-1	AAATATTAACGAGGTCCTGG	alyF
DDB_G0286229-2	TGATGACCAAATCTACGATT	alyL
DDB_G0286229-3	ATCTGATTGTACCTTACAAA	alyL
DDB_G0286229-1	GTAGCAGGATCAAACCGTTT	alyL
DDB_G0275567-2	GCTATCCATATGATCATTAC	amd1
DDB_G0275567-3	AGCGATCAAGTGTAACAAAG	amd1
DDB_G0275567-1	TAACAAAGTGGTGGTACCAC	amd1
DDB_G0292266-2	TGAGGAGATGATCCTCTTAA	amdA
DDB_G0292266-3	CATATGCTCTGTGGCACAAT	amdA
DDB_G0292266-1	TGGAAAGCCGATGCACCAGT	amdA
DDB_G0269854-2	GTATGTCCATCAACAAATCC	amdhd1
DDB_G0269854-3	ACACGATCACCACTAAATAC	amdhd1
DDB_G0269854-1	TATTTAGATGTTCATAAAGC	amdhd1
DDB_G0279345-2	GAATATTTATATACCGATAC	amfr
DDB_G0279345-3	GGTGAATTAAGGCAACCAAT	amfr
DDB_G0279345-1	GCAGCTAAAGAACCAGAATT	amfr
DDB_G0282375-2	CAGCAAAGTGGTTCAAATGC	amiB
DDB_G0282375-3	AAGTTGGATGGGCACTTTAT	amiB
DDB_G0282375-1	AAATTATCTGTATCAAGGTT	amiB
DDB_G0283437-2	ACATTGTGCCGTATCATTGT	ammr1
DDB_G0283437-3	GCAGAGAAGAATTTAGTTGA	ammr1
DDB_G0283437-1	TCAGTTTGGGATTGGGAAAT	ammr1
DDB_G0275695-2	TGGTTGGGCACATCTAACGA	ampA
DDB_G0275695-3	TTGGTTGGTGGGAGAGTACA	ampA
DDB_G0275695-1	GTACATGCAACATCGGTACA	ampA
DDB_G0277503-2	GCTTCAAAGAATGCGAGTGC	amtA
DDB_G0277503-3	GCACTCGCATTCTTTGAAGC	amtA
DDB_G0277503-1	ACTGTCATGTGGCAAGCATT	amtA
DDB_G0277889-2	TTGGGCATTAGGATTTGGGC	amtB
DDB_G0277889-3	AAAGCGTCGAATCCAGTTAT	amtB
DDB_G0277889-1	ACATCAATAACGATAGTTAG	amtB
DDB_G0267424-2	GTTGGACATTCATTTGCGTA	amtC
DDB_G0267424-3	ATTATACACATTATGCCTAT	amtC
DDB_G0267424-1	ATGCCTATTGGATGATACAA	amtC
DDB_G0281547-2	CAACCATGCGGTAATCTTCA	amyA
DDB_G0281547-3	AATCTTCAAGGCTATTGTGG	amyA
DDB_G0281547-1	GTCAATAGTTCTCAACCATG	amyA
DDB_G0285349-2	TCATTGAAGCATGATTTCAA	anapc1
DDB_G0285349-1	TTGAAGAGGCTCAATTATTT	anapc1
DDB_G0268992-2	AGATTGGAAAGCATGCATCT	anapc10
DDB_G0268992-3	ACAGAATTAGAAGAACCATC	anapc10
DDB_G0268992-1	AATTGTTCAACACCTGATCC	anapc10
DDB_G0286909-2	ACACTGTATCAGCTTGGCAT	anapc11
DDB_G0286909-3	CTCCATTCGCTTCTGCACAT	anapc11
DDB_G0286909-1	CAATGTGCAGAAGCGAATGG	anapc11
DDB_G0276377-2	AAACAGAATCAATACTTGTA	anapc2
DDB_G0276377-1	TTAGATTCATCAACAACATC	anapc2
DDB_G0288223-2	GCATTATCAAATTATGATCT	anapc3
DDB_G0288223-3	AGCTCAAATCTATTATCAAA	anapc3
DDB_G0288223-1	ATTGATGAATCAATACATTG	anapc3
DDB_G0285223-2	CATTTATAGTTGTCGACATA	anapc4
DDB_G0285223-3	CTATAGTTGTTGTACGACTA	anapc4
DDB_G0285223-1	CTATAGCATTTGACATCATT	anapc4
DDB_G0286233-1	TTTATGTGATGCACTTTACC	anapc6
DDB_G0292470-1	TTATTTGGTGACTCTTTATT	anapc7
DDB_G0272775-2	GCATAGGAACGTAGGAATAT	anapc8
DDB_G0272775-3	AATGGTGTAGCCAATATAGT	anapc8
DDB_G0272775-1	AATTGCTAAATAGGTTGCAT	anapc8
DDB_G0267454-2	GCTGCTGATAAACAATACAA	ancA
DDB_G0267454-3	CAAAGTTAAGAGCTTGAGTT	ancA
DDB_G0267454-1	TCTTTAATCGGTGGTACTGC	ancA
DDB_G0287345-2	TTTCTAACTGCATAGTGCAA	ankrd39
DDB_G0287345-3	TGACTCAGTTACACAATCAT	ankrd39
DDB_G0287345-1	AACATTAATTGTCAAACTAG	ankrd39
DDB_G0280819-1	GTTGAATTTCTATGGTAAAG	aoxA
DDB_G0279141-2	AGCACGATCTGGATGATTCT	ap1b1
DDB_G0279141-3	TTGTATGCAAACCCATAACT	ap1b1
DDB_G0279141-1	ACTGCAAGAATAGCACGATC	ap1b1
DDB_G0281957-2	ACGAATCAATGCTGATTCTT	ap1g1
DDB_G0281957-3	GGTGTATCATTATGTGCATT	ap1g1
DDB_G0281957-1	TCCATTTGACCAAATTGTGT	ap1g1
DDB_G0279359-1	CTATTCAACATATACACCAA	ap1s1
DDB_G0295711-2	TTAGATGAATTAATTATGGC	ap1s2
DDB_G0295711-1	TCAAGATTTACAAGAGAAAT	ap1s2
DDB_G0289721-2	ATTGTTTATAGAAGATATGC	ap2s1
DDB_G0289721-3	GAAGTATTGGATGCATATTT	ap2s1
DDB_G0289721-1	CTCAACGAAATTTGTAAATT	ap2s1
DDB_G0279537-2	AGGAACAGATGTTATTGTAT	ap3d1
DDB_G0279537-3	GGTTTCTAATACCTCTGATG	ap3d1
DDB_G0279537-1	AAGACAATTCAATGCTAAAT	ap3d1
DDB_G0275405-1	TTAGATGAAATGGTAATGGG	ap3s1
DDB_G0283319-2	AATGCAAGGCCTCTAATAAT	ap4b1
DDB_G0283319-3	ACAGCGAATTACAACAACAG	ap4b1
DDB_G0283319-1	CACTGATACGTCCATACCAA	ap4b1
DDB_G0280427-2	GTACATCGTAACCTAACATA	ap4e1
DDB_G0280427-3	GGCAATAGATCATTCTAATT	ap4e1
DDB_G0280427-1	ATTAATAGTTCATGTCTCTC	ap4e1
DDB_G0284905-2	AATTTCAAAGCAACACATAC	ap4s1
DDB_G0284905-3	ATTTGAAGAAAGACCAGCAA	ap4s1
DDB_G0284905-1	CTTGATGAAATGGTATCAAA	ap4s1
DDB_G0277701-2	ATTATTTCATGGAATGTTGC	apeA
DDB_G0277701-3	TAGTGAAACAACATCTGAAG	apeA
DDB_G0277701-1	TTTGCAGGTGCTTTCTTTGC	apeA
DDB_G0292456-2	AAGATACAACTAAAGTTTAC	apeh
DDB_G0292456-3	AGAATTCGAATTCAGTTGAA	apeh
DDB_G0292456-1	GAATTGCTGATGAAATTACT	apeh
DDB_G0267976-2	CACCAATGTTCTCTCATTGG	aph1
DDB_G0267976-3	CACCAATGAGAGAACATTGG	aph1
DDB_G0267976-1	CAATATTAATAGCAGCGATA	aph1
DDB_G0293866-2	TGTATTGATGACTCATTGAA	apl
DDB_G0293866-3	TTTGCTTTCTTTAAGTATGA	apl
DDB_G0293866-1	GGTAATTATTATATTGGTAG	apl
DDB_G0284043-2	GAAATGTGTAATTTCGTTAC	aplA
DDB_G0284043-3	GTCATTGCAAGTTTATTCAT	aplA
DDB_G0284043-1	CCAATTAATGTTGTTGCTGT	aplA
DDB_G0286651-2	GATAGTTTAATCGCAAACTA	aplB
DDB_G0286651-3	ATTTGAGCGCATAAAGTGCT	aplB
DDB_G0286651-1	AAGTGGCTTGGAAACTAGAT	aplB
DDB_G0286561-2	TACATACGTCTTGGAAGCTT	aplC
DDB_G0286561-3	AGCTTCCAAGACGTATGTAT	aplC
DDB_G0286561-1	AATGACTCTTGGTCAGAATT	aplC
DDB_G0293010-2	ATTATGTTGTGGAAAGTAAC	aplD
DDB_G0293010-3	AAATTTCTTGTGGGTCATCA	aplD
DDB_G0293010-1	TTGCAAACTCTAACATGCAA	aplD
DDB_G0279705-2	ACATTGGGCAACTTCATTTG	aplE
DDB_G0279705-3	TTTGGATGGCGATGGAGATG	aplE
DDB_G0279705-1	TTTGGTTTAACTTGTTTGGA	aplE
DDB_G0277703-2	CAATTACTAGCCCATTGATT	aplF
DDB_G0277703-3	GAAGTTGCTTGTACTCAATT	aplF
DDB_G0277703-1	AATTGAGTACAAGCAACTTC	aplF
DDB_G0269616-2	TTTCATAGAAATAGTAACAG	aplG
DDB_G0269616-1	AGGCGATTAAACCAAAGAAA	aplG
DDB_G0282153-2	GATTCACTCGTCACTGCTTA	aplH
DDB_G0282153-3	TGCTCTGACAACTGAAACTG	aplH
DDB_G0282153-1	AACTGAGGCTAAAGCAATGA	aplH
DDB_G0268890-2	TTCGCAACCCACTTGGTTGT	aplJ
DDB_G0268890-3	TTGATCGCAAATTATTGTTG	aplJ
DDB_G0268890-1	ACAATAATTTGCGATCAACT	aplJ
DDB_G0279713-2	TGACATGCTTCACATTCTGT	aplK
DDB_G0279713-3	TCACATGTTGGTTTATAACG	aplK
DDB_G0279713-1	GAAACAATGCTATCACATGT	aplK
DDB_G0274967-2	TCTCTGTAGAGTTTGTTTGT	aplL
DDB_G0274967-1	GATTTAGAAGCAGAGAATTC	aplL
DDB_G0291113-2	TCAATTAATTCAATCACGAT	aplM
DDB_G0291113-3	GAAATAGAAACAGAGAATTT	aplM
DDB_G0291113-1	CTTTCTCTGTAGAGTTTGCT	aplM
DDB_G0284339-2	AATTTGTGTAATGCTATTGT	aplN
DDB_G0284339-1	GTTGAAACAGTTAATAACTA	aplN
DDB_G0286653-2	TATTCACAAATTGTACATGC	aplO
DDB_G0286653-3	ATTTGTAGAGACATGTTTAG	aplO
DDB_G0286653-1	AAACATGTCTCTACAAATGA	aplO
DDB_G0292508-2	TAGTCAGAGCAAAGTGTTTG	aplP
DDB_G0292508-3	CATAAATCACAGCCAACTTT	aplP
DDB_G0292508-1	ATTGCTGGTGCTATTTCTAA	aplP
DDB_G0281659-2	TTACAACGTGAGCTTAGTGT	aplQ
DDB_G0281659-3	AGTTTGGCATCCAATATATC	aplQ
DDB_G0281659-1	GTACTAAGGTTTCACAAGTT	aplQ
DDB_G0270248-2	AATATTGTGAAGTGAATCGA	aplR
DDB_G0270248-3	AATACTTGTTTAATGACAGT	aplR
DDB_G0270248-1	TCAATTCCATCTAATTATTC	aplR
DDB_G0289247-2	CTAATCTCACGTAACTATCG	apm1
DDB_G0289247-3	ATCTTTGGCTCTGTAGATTG	apm1
DDB_G0289247-1	ATACCATCTTCTTGGATGAT	apm1
DDB_G0277139-2	GCATTCAGATTAGAAGTTAT	apm2
DDB_G0277139-3	AGTGCATTATTCTTAATGAA	apm2
DDB_G0277139-1	ATTCGAAGTATTACACCAAT	apm2
DDB_G0277901-2	TGTACACGTTTATCAACTCT	apm3
DDB_G0277901-3	GTGTACAAAGTTCTCTTTGA	apm3
DDB_G0277901-1	ATTAGGAGTATGTCAATCAG	apm3
DDB_G0276945-2	GTTTCTGTACCTGTTGATTG	apm4
DDB_G0276945-3	TTATACAGCATCATTAACAG	apm4
DDB_G0276945-1	TGAATTATTGGATGAATTGA	apm4
DDB_G0279923-2	TCAGTTATAGAGGTTTGTTT	apnA
DDB_G0279923-1	TGAAATAATTCAAACTGAAG	apnA
DDB_G0277247-2	GATCTATTTCTTGTTACAAT	apnB
DDB_G0277247-1	AAATTCATTGGAAAGAAGTT	apnB
DDB_G0281663-2	AATGATAACTGGAAAGTACC	aprA
DDB_G0281663-3	GAAACCCAATGTTTCCAAAC	aprA
DDB_G0281663-1	GCATTGACATAATCATCCAA	aprA
DDB_G0270174-2	GTAGTGGGACTTGAAGCTAG	aprt
DDB_G0270174-3	GATTCACGGAAACATGGACC	aprt
DDB_G0270174-1	TGAAGCTAGAGGTTTCATAT	aprt
DDB_G0267378-2	GCCGGTGCTGGTATCTTATA	aqpA
DDB_G0267378-3	GCATTAATTTGGGCAGTATC	aqpA
DDB_G0267378-1	TTATTAGGAGGACTAATTCA	aqpA
DDB_G0279443-2	CATGTTGCAAAGGTCACTGC	aqpB
DDB_G0279443-3	GATGTATGTCGGTGCCCAAT	aqpB
DDB_G0279443-1	GGTATTAATTCGTGCAGTAT	aqpB
DDB_G0274209-2	TTAATTTGAGGTGATGATGA	aqpD
DDB_G0274209-1	GATGATGATGGTGATGGAGA	aqpD
DDB_G0274797-2	TTGGCCATAAATAATTCTCG	aqr
DDB_G0274797-3	ATTATCTGTACCATGCTTAT	aqr
DDB_G0274797-1	CCACTGTTGTTTACTTAATT	aqr
DDB_G0291796-2	GTCTTCAGATTGAGATTAGA	araA
DDB_G0291796-3	AGAAGGATCATAGTGTTCAT	araA
DDB_G0291796-1	AACTATTGTAGTTTAGAAAG	araA
DDB_G0277825-2	GTTGCATTACTGCTCACGCA	arcA
DDB_G0277825-3	TGCCAAACAAGGAACCTCAT	arcA
DDB_G0277825-1	GTACACATTTATGCCAAACA	arcA
DDB_G0282813-2	TTAAGAGATCAGCTGCAGCG	arcB
DDB_G0282813-3	GTCATTCAATCATCATTCTC	arcB
DDB_G0282813-1	GCAGCTGATCTCTTAAAGAA	arcB
DDB_G0292804-2	CAATTCAACGACGAAAGTGC	arcC
DDB_G0292804-3	CACAAAGGTCCAGCACCAAA	arcC
DDB_G0292804-1	CAAGAACAATTCTCAATTCC	arcC
DDB_G0269102-2	TTGTTACGTGCAATGATAAC	arcD
DDB_G0269102-1	TAAATATGGAACTTGAGCTG	arcD
DDB_G0288319-2	GAAGACGACAACGTTGAATC	arcE
DDB_G0288319-3	GTCTACCGTGGTCTTGCTAC	arcE
DDB_G0288319-1	GTAAATTGGTGGATCAGCTA	arcE
DDB_G0279871-2	ATGACTGACCAAATGTTTAA	areA
DDB_G0279871-1	ACAATACAATAATCACAAAC	areA
DDB_G0268498-2	CCAAGTGGAGGCTTTAGAAT	areB
DDB_G0268498-3	CTTGGTGGTGCTAAAGTGTT	areB
DDB_G0268498-1	AACACTTTAGCACCACCAAG	areB
DDB_G0289173-2	AGATAAGACCTTGAGTATTT	arfA
DDB_G0289173-3	AAACATTAACTTCACTGTAT	arfA
DDB_G0289173-1	ATGGTCGGTTTAGATGCTGC	arfA
DDB_G0283631-2	TTAATATATTGGGATTTAGG	arfrp1
DDB_G0283631-3	AAACACAATTGAGAACAATA	arfrp1
DDB_G0283631-1	AGAGAGATTCAATGAATCAA	arfrp1
DDB_G0274811-2	TCCTTCAAATAACCCACTTT	argB
DDB_G0274811-3	TCTCATTTACTTCAACTACC	argB
DDB_G0274811-1	GGAAATGTTTGTGTTGGATT	argB
DDB_G0286257-2	TCGGACATTAGTTCATTAAT	argC
DDB_G0286257-3	GAACTAACTTTGGTAACTGA	argC
DDB_G0286257-1	ATAATCAACTGCTGTAGTAT	argC
DDB_G0269526-2	TCACTCATGGTAAGGATAGT	argD
DDB_G0269526-3	AGTTGGTTATATGATATGAA	argD
DDB_G0269526-1	GGTATAGCAGTGAATGCATT	argD
DDB_G0267380-2	GAATACCCAGGTACCTCCAA	argE
DDB_G0267380-3	CGACCTGCATTATCTTCAAT	argE
DDB_G0267380-1	TCTAATTCATATGAAGCAAC	argE
DDB_G0291916-1	GGTGGTGCTAATGCTTGTAC	argJ
DDB_G0272867-2	ATCGCCAAACCATTCCATGC	argS1
DDB_G0272867-3	TGGAATGGTTTGGCGATATT	argS1
DDB_G0272867-1	AAATATGGTATGACAGAACA	argS1
DDB_G0287803-2	CTATTCGCTAAGTAATTTAG	argS2
DDB_G0287803-3	TGATCAAATACTTTCTTTGA	argS2
DDB_G0287803-1	TTTAAGTTGTTGCTGTTGAG	argS2
DDB_G0289555-2	TTATTAACTTGATGTGATGT	arkA
DDB_G0289555-3	CATCAAGTTAATAAATCATC	arkA
DDB_G0289555-1	CCACTATCAAATATTAATAG	arkA
DDB_G0288163-2	GGGTATAGCAAATGAAGAGT	arl1
DDB_G0288163-3	TTTGCTATACCCAGTCTATC	arl1
DDB_G0288163-1	AGAGTGCAATTAGACCTTAT	arl1
DDB_G0281307-2	TTAAATATTTGGGATATAGG	arl2
DDB_G0281307-3	AAGAGAATGATGCAGTAATT	arl2
DDB_G0281307-1	TCAACTATTAGTCCAACATT	arl2
DDB_G0271942-2	TAGATTTACTCTTGCACGAT	arl5
DDB_G0271942-3	GGAATATTAGGTTATTAATG	arl5
DDB_G0271942-1	AAGATCTTCTTAGATCAACA	arl5
DDB_G0283525-2	GAAATGGAGTTGACACTCGT	arl8
DDB_G0283525-3	ATGTGGGAAAGATATTGTAG	arl8
DDB_G0283525-1	TCCCACATACTTCTGAAACG	arl8
DDB_G0270626-2	AAGAGATTATTCATTGAAGC	armc8
DDB_G0270626-3	AAATACACCTCTATATACTT	armc8
DDB_G0270626-1	TCATCTGTTATTGGTAGTTT	armc8
DDB_G0288937-2	GAAACTATACCATGATCCAT	arpA
DDB_G0288937-3	GGATCAGGTGTTATTAAAGC	arpA
DDB_G0288937-1	GGAGTGATATGGAAAGAGTT	arpA
DDB_G0272106-2	GGGATGATATTACACACGTA	arpB
DDB_G0272106-3	TCATTGGTGGTTCGGTCAAG	arpB
DDB_G0272106-1	GTTACAAATCACCTATCCAT	arpB
DDB_G0283755-2	CCAGCAGTCGTTATCGATAA	arpC
DDB_G0283755-3	CCATTATCGATAACGACTGC	arpC
DDB_G0283755-1	GATTGAGTTGCAATTGTGGT	arpC
DDB_G0280887-2	TCAGCAATCGTTATTGATGT	arpD
DDB_G0280887-3	CACTTATAGAAGACCACATA	arpD
DDB_G0280887-1	ATCATTAATCCTTTATCCGA	arpD
DDB_G0291728-2	GGGTCCTATCAATGTAGAGC	arpE
DDB_G0291728-3	AGTACATCAAGTCCAATTGT	arpE
DDB_G0291728-1	ATATACTCTCTTGTGATGGT	arpE
DDB_G0287007-2	TTCCTACTCCTAACTTCTGA	arpF
DDB_G0287007-3	AACACCTGGTTTAGGACCAT	arpF
DDB_G0287007-1	AGTTAGGAGTAGGAATCCAA	arpF
DDB_G0287779-2	AGTGCCAACTGCTTCAGAAG	arpG
DDB_G0287779-3	GGATCACATTCGTTAAAGAT	arpG
DDB_G0287779-1	TTTATTATAGTTGACTCTAC	arpG
DDB_G0287739-2	ATAAATCTTGGTGAGCTTTC	arpH
DDB_G0287739-3	ATTTCAAGCTATTTATCAGG	arpH
DDB_G0287739-1	AAGATTATTTAGAGAGAGTA	arpH
DDB_G0291009-2	GGTAATACTGTATCTTGTAG	arpin
DDB_G0291009-3	AGAGCAACTGCTATCACAAA	arpin
DDB_G0291009-1	GTGATTGCAACATATCTAGT	arpin
DDB_G0282457-2	ACTATATTCGATGTTAAAGG	arrA
DDB_G0282457-3	ATGATTGGAATTGATGATAG	arrA
DDB_G0282457-1	ATTAAACCCAATTGTTGGTA	arrA
DDB_G0274445-2	GTATAATAGTTTGGCCATAA	arrB
DDB_G0274445-3	TATTATACTGATGAAACCAA	arrB
DDB_G0274445-1	TGATCAAGAAAGAATTGAAG	arrB
DDB_G0271792-2	GTGTTAGGTCTTGATGACAG	arrC
DDB_G0271792-3	TCAAGAGGACTGTGTTCTGT	arrC
DDB_G0271792-1	CCACCAGTTGTCATAGTGTT	arrC
DDB_G0289069-2	TTATTAATGCTTGGTTTAGA	arrD
DDB_G0289069-3	ATGAAAGAGGAAGAATTAAA	arrD
DDB_G0289069-1	GTTTCAACAATTTCAACATT	arrD
DDB_G0280479-2	ATAATGAACGTAAACGACTT	arrE
DDB_G0280479-3	AAAGTCGTTTACGTTCATTA	arrE
DDB_G0280479-1	TAGTTGCGATCGAGAAAGAA	arrE
DDB_G0289435-2	TCAATGAATGTATGGGATAT	arrF
DDB_G0289435-3	TAACTTCATCAAATCTTTCA	arrF
DDB_G0289435-1	ATTAGAACAATCCCAACAAT	arrF
DDB_G0288015-2	AATAGTGTTTCCATAAGGCA	arrH
DDB_G0288015-3	ATTGAATCCAATCGTTGGAA	arrH
DDB_G0288015-1	TAGTACAGATCGTGAAAGAA	arrH
DDB_G0280621-1	TAGTACTGATCGTGAAAGAA	arrJ
DDB_G0280633-2	CAGTACTGATCGTGAAAGAA	arrK
DDB_G0280633-1	ATTGAATCCAATGGTTGGAA	arrK
DDB_G0278057-2	AGATATTCATCAAATGACCG	arrL
DDB_G0278057-3	AAAGGATGGGAAATATTTGC	arrL
DDB_G0278057-1	AATTTGATAAGAGAACCATT	arrL
DDB_G0293528-2	GAATTTACAGCAGCTATACC	arsA
DDB_G0293528-3	GCATCACTAAGATTATGTGC	arsA
DDB_G0293528-1	AATTGCAACACTACAACTTG	arsA
DDB_G0289879-2	AGATTGGATCAGTGATCAAT	arsB
DDB_G0289879-3	ATATGGAGCAAGCCAATATC	arsB
DDB_G0289879-1	GATGATCCAGCTCTACCAAT	arsB
DDB_G0290221-2	GGTATACCAAAGTCTCTATA	arv1
DDB_G0290221-3	TGTATGCTTGAGCTTTGTGA	arv1
DDB_G0290221-1	GAATATGAGCAACATCCATC	arv1
DDB_G0280455-2	CCTTGTTCATTGTTATCTGC	ascc2
DDB_G0280455-3	CCAGCAGATAACAATGAACA	ascc2
DDB_G0280455-1	CATGAATAGTATTGATTCTT	ascc2
DDB_G0290389-2	GCTGATGCAATCTCATCTGA	ascc3
DDB_G0290389-3	CTAAGTGTATTACTTATAGT	ascc3
DDB_G0290389-1	ACACTTAGATCTTTAACAAA	ascc3
DDB_G0270042-2	AATGTTTCTGGTTCACCCTT	ascc3l
DDB_G0270042-3	AGGGTGAACCAGAAACATTA	ascc3l
DDB_G0270042-1	AGTGGTTGAATAGGTATCAT	ascc3l
DDB_G0280249-2	AATGGCGATAATTGAAGAAT	ase1A
DDB_G0280249-3	TGTTCAATGTCAACTGAATT	ase1A
DDB_G0280249-1	AGAATCCGAAATAATTAAAG	ase1A
DDB_G0285513-2	TTATTAGGACCAGTCGCAGT	asf1
DDB_G0285513-3	GAATGGAAGGTAATATATGT	asf1
DDB_G0285513-1	GATAAATCTGGTGTCTCTGG	asf1
DDB_G0273213-2	ACACCGACCCAATTTCATTT	aslA-1
DDB_G0273213-1	GTAATGAAATTTATCCAGAT	aslA-1
DDB_G0274939-2	TGCATTAGATGTTCATGCAA	aslB
DDB_G0274939-3	GTGATGAGTATAATCCAGAA	aslB
DDB_G0274939-1	GCAATTCTATTCTTTGTAAT	aslB
DDB_G0272300-1	GATAAAGTTTATAGTAGTGA	aslE
DDB_G0272216-1	GATAAGATTTATAGTAGTGA	aslF
DDB_G0267506-2	TATCCAGATTGGTTCCAAGG	aslH
DDB_G0267506-1	GTGATGAAATATATCCAGAT	aslH
DDB_G0275515-2	TATCATAGAGGACCAGAGGA	asnB
DDB_G0275515-3	TTATGTGTTATTGATGCAGC	asnB
DDB_G0275515-1	CTAATGTCATATATTCAATG	asnB
DDB_G0286059-2	CGAGAAATTAAGAGAAGACT	asns
DDB_G0286059-3	AGTCTTCTCTTAATTTCTCG	asns
DDB_G0286059-1	GCTATTGTCGGTTTAGAGAA	asns
DDB_G0275263-2	TGCAGCTTGGAATTGAATGG	asnS1
DDB_G0275263-3	TTAAGTATTGAGTTGCAGCT	asnS1
DDB_G0275263-1	GAAGAAGCATCCGTTTCAAA	asnS1
DDB_G0268100-2	GAATGTGCGCTATATCTCTA	asnS2
DDB_G0268100-3	ATAGCGCACATTCGTAGTAG	asnS2
DDB_G0268100-1	GGTTGCAATGGATAACAGTC	asnS2
DDB_G0271924-2	GGTCTTAGTGTACCAGAGAC	aspA
DDB_G0271924-3	AGTTCAAATGGTATAACAAG	aspA
DDB_G0271924-1	ACATTAACAGCAAGTTCAAA	aspA
DDB_G0272236-2	CCTGCTTCGCCAACAGGAAC	aspS1
DDB_G0272236-3	GCTGAGAAATCAGCAGCAAG	aspS1
DDB_G0272236-1	CCAGTTCCTGTTGGCGAAGC	aspS1
DDB_G0272304-2	GTTTCAAATATTCGTTCATT	aspS2
DDB_G0272304-1	GATTTAAATGAATCATGTGT	aspS2
DDB_G0269024-2	GATCAGGGTTGGCGCAGATC	ate1
DDB_G0269024-3	TCTAATCTAATTGTGTATTG	ate1
DDB_G0269024-1	TCATGTAATTATTGTGATGC	ate1
DDB_G0292390-2	TCGACAACCTTTATGGCAAA	atg1
DDB_G0292390-3	ATGATTATGGAATGTTGTGA	atg1
DDB_G0292390-1	TGTCGATGTTTGTAGATTAG	atg1
DDB_G0268840-2	TTAATTTGATTCCATTGCCA	atg10
DDB_G0268840-1	TTGATTCATCACCATTATCT	atg10
DDB_G0288287-2	CAATCTAACGTTGTATCTTT	atg101
DDB_G0288287-3	ACATATAGAAGATAAATCAG	atg101
DDB_G0288287-1	ATAATGTTTGTTGGGAACAA	atg101
DDB_G0282929-1	TATCAATTATTCCCTTCAAA	atg12
DDB_G0269162-2	GGAATCAGACATACATAGAC	atg13
DDB_G0269162-3	AAACTTCATCAGTTTCAAGA	atg13
DDB_G0269162-1	ACATTGTGATATCTTTGAAA	atg13
DDB_G0295673-1	ATTGATCAGTTTGGTTAGAA	atg17
DDB_G0285375-2	TCAATTGTTGGATCAGGTGA	atg18
DDB_G0285375-3	GTTGGAGGTAAATTCAATGA	atg18
DDB_G0285375-1	ATTGCAGTTGGTACACCAGA	atg18
DDB_G0277319-2	CAAACTTGGACTTGGGAATC	atg3
DDB_G0277319-3	TAACAGATAAATGCCAAACT	atg3
DDB_G0277319-1	CTGTTAATAAGTCACCAGCT	atg3
DDB_G0289881-2	ATAGGTAAATGCCACTTCAA	atg5
DDB_G0289881-3	TTGAAGTGGCATTTACCTAT	atg5
DDB_G0289881-1	GAAATGTGGTTAGAATATAG	atg5
DDB_G0269244-2	TATCATACTATCGCTTAGTG	atg6A
DDB_G0269244-3	AAATAGGGAGAGCTAGTTGA	atg6A
DDB_G0269244-1	TCTGAAGATGGTCTAAGTGG	atg6A
DDB_G0288021-2	CGAGATAATAGAAGAATTAG	atg6B
DDB_G0288021-3	ATTAATGTTTCTCTCTCTTT	atg6B
DDB_G0288021-1	TGTGGTAGTGGAGGAGGTGT	atg6B
DDB_G0271096-2	TGTGATAAATAACTTCTTGG	atg7
DDB_G0271096-3	GAAGAATCTATACCTTTGAA	atg7
DDB_G0271096-1	TTAAACTCTAAACAAAGGAA	atg7
DDB_G0286191-2	GGAGCTTTCTCTACAATAAC	atg8a
DDB_G0286191-3	ATGTCTGGTGCATCTGATCT	atg8a
DDB_G0286191-1	GAACGTTATAAGGATGAAGA	atg8a
DDB_G0290491-2	TTTATGAGCGTCATATATTG	atg8b
DDB_G0290491-3	TTCCGATCATAATGAACAAA	atg8b
DDB_G0290491-1	TGACCATATTTGATGGTGCA	atg8b
DDB_G0285323-2	GACATATGACCTGTTGAGTT	atg9
DDB_G0285323-3	TGAATTGCTGGAATTGACAC	atg9
DDB_G0285323-1	TCAACAGGTCATATGTCAAG	atg9
DDB_G0287109-2	GGTATACCTGCTCTATGAGA	athl1
DDB_G0287109-3	TATGTTGGTGGTGTGTATAA	athl1
DDB_G0287109-1	CTTTCATTCCACCATTGTGG	athl1
DDB_G0284221-1	TTCGTTGATATGACATGTGG	atox1
DDB_G0292678-2	AATGGATAATAACCTTGGTC	atp12
DDB_G0292678-3	GTGATGGTTCATCATTAAGA	atp12
DDB_G0292678-1	GTAATAATGACATGATTTGA	atp12
DDB_G0269916-2	AACTGGGACAGCACGAACTG	atp5b
DDB_G0269916-3	GTTGATGTTTACTTCCCACA	atp5b
DDB_G0269916-1	TGGGAAGTAAACATCAACGA	atp5b
DDB_G0292306-2	GCCATATTACGTTGGTTGGC	atp5C1
DDB_G0292306-3	ACCACCGATACTGGTATGTG	atp5C1
DDB_G0292306-1	ATCTTTGAGGAGGGCTTTAA	atp5C1
DDB_G0269038-2	ACTGGTGGCTGATGCTTCAG	atp5D
DDB_G0269038-3	GTTCAGCAATTCTTGGAACG	atp5D
DDB_G0269038-1	TTGATGTAACATGATGCATC	atp5D
DDB_G0276241-2	TTACAATACGCTAACATTTG	atp5e
DDB_G0276241-3	GGTCAATATTGGAGAGCTGC	atp5e
DDB_G0276241-1	TTGATGATTCTTTGCCATTT	atp5e
DDB_G0283283-2	ATCAACATTAGCACTCCATC	atp5O
DDB_G0283283-3	TGCAGTGTTCTTTGCTGAGG	atp5O
DDB_G0283283-1	ATTTCTTCAGCCTCTGAAAC	atp5O
DDB_G0284141-2	AAGGTTGAAGAATTTCCAGA	atp7a
DDB_G0284141-1	GTTGAACAAATTTCAATGGT	atp7a
DDB_G0270870-2	AGATTATTACTAGATGAGGG	atp9b
DDB_G0270870-3	AATAAGGGTGAATATTGATC	atp9b
DDB_G0270870-1	AGATGAGGGTGGTGAATGAT	atp9b
DDB_G0291380-2	TGTTCTTGAAATTGCTCACT	atr1
DDB_G0291380-1	ATTGAAATTCAACAATTAGG	atr1
DDB_G0268880-2	AATTAGTAATGGAGAGGATG	atxn10
DDB_G0268880-1	ATAAAGTCAACAACAGCAAA	atxn10
DDB_G0269682-2	TTTATGTCAATGAGTTTAGT	atxn2
DDB_G0269682-3	AAAGAATGGTGATGTATATG	atxn2
DDB_G0269682-1	ATTGCTGTTAAACTATCGAA	atxn2
DDB_G0289471-2	ACAATAACTACTCTTGTATC	auh
DDB_G0289471-3	GGACATGTAAAGAATGCACT	auh
DDB_G0289471-1	AGTGTCATTTCATTTAATAG	auh
DDB_G0279343-2	TTATTAGGAATGGGTAGATT	aurK
DDB_G0279343-3	TTGGTCACGTTTATTTAGCA	aurK
DDB_G0279343-1	ACTCTTTGTGGTTGTTTACT	aurK
DDB_G0272074-2	CATTCTTCTCCTGTTCCCAT	badA
DDB_G0272074-3	GAAGGATACTATTTACCAAC	badA
DDB_G0272074-1	GAATGTTCATCAACTCCATA	badA
DDB_G0286291-2	TTCAAGAGTGGTCTGTTTAG	badB
DDB_G0286291-3	CAAACTTGATAGGTATTACT	badB
DDB_G0286291-1	CAAGTAATACCTATCAAGTT	badB
DDB_G0286307-2	TACGCAACAAGTGATTGTAG	badC
DDB_G0286307-3	TCTCTGGTATGAGTGATATT	badC
DDB_G0286307-1	GTTTCAATCACTGTGAAATT	badC
DDB_G0272504-2	AGGTGGTGCATGTGTCAAGT	badD
DDB_G0272504-3	GGTGTTGTTTCTGTCATAGG	badD
DDB_G0272504-1	GTTGCAGATCCTGAACAAAC	badD
DDB_G0288931-2	GCGAAACTCGTCAAAGTTAT	badE
DDB_G0288931-3	TATGAATTAGCTGGAACTTC	badE
DDB_G0288931-1	AGTACAATCTTCGTTATAAG	badE
DDB_G0285509-2	ACTGCCTCCTTATTGAACTC	bcaA
DDB_G0285509-3	TTATGATATCCTGAAATCTT	bcaA
DDB_G0285509-1	ATCATATGATTGAAGTACAA	bcaA
DDB_G0272949-2	GAATTGTTATCATGTAGAGA	bcas3
DDB_G0272949-3	CTTAATCAATCCGTAATTAC	bcas3
DDB_G0272949-1	TTATGGAGGAATGAAAGCAG	bcas3
DDB_G0289135-2	CAACAATTTGATATGGGTGC	bcs1lA
DDB_G0289135-3	CAGCACCCATATCAAATTGT	bcs1lA
DDB_G0289135-1	GAGACAGTTTACAATTTAGT	bcs1lA
DDB_G0291910-2	TCAGCAGGTTTCGGATTGAT	bcs1lB
DDB_G0291910-3	ACATAATGTGTACCAACACT	bcs1lB
DDB_G0291910-1	ACATTTCATCAACATGAATC	bcs1lB
DDB_G0283405-2	ATAGAGATAGGACTAGATAT	bdp1
DDB_G0283405-3	AAAGAGATAGGAATAGAGAT	bdp1
DDB_G0283405-1	GTAGTAGTAGTTGTAGAAGT	bdp1
DDB_G0276063-2	TTAGTTGGAGGAATTGAAGG	beiA
DDB_G0276063-3	AGTTTGTTAGGTAGTTTAGT	beiA
DDB_G0276063-1	AGTTTAGTTGGTGTTGCTAG	beiA
DDB_G0278537-2	ATCAGGAGAAACATGCCACA	beiB
DDB_G0278537-3	GTATGGCAAGATGGATCACG	beiB
DDB_G0278537-1	CCACACCACCCATATAGATG	beiB
DDB_G0282455-2	TATTATAAACTTTGCGCCTT	beiC
DDB_G0282455-3	GATAGAAGAAAGATGTGTAA	beiC
DDB_G0282455-1	GCGCAAAGTTTATAATAATT	beiC
DDB_G0293854-2	GTCGAACCTTATCAGTACTA	beiD
DDB_G0293854-1	GGCTCAAATGCTGAAGCAAA	beiD
DDB_G0276687-1	CATGGACGGCAAATTGGACG	beiE
DDB_G0271780-2	ACTTCATGACCTGAAACTCT	beiF
DDB_G0271780-3	ATTGGTCATTTGGTTGGAGT	beiF
DDB_G0271780-1	GTTTCAGGTCATGAAGTATT	beiF
DDB_G0286335-2	TGATCCATAATAGTATAACA	bkdA
DDB_G0286335-3	CTTTATGATGTACAAAGACA	bkdA
DDB_G0286335-1	TATACTATTATGGATCAAGA	bkdA
DDB_G0268020-2	GCAATTGGTTTAGCTGCTCA	bkdB
DDB_G0268020-3	GGTATTGCTGGTTTCGCAAT	bkdB
DDB_G0268020-1	GCAATACCTTGTTCACATAA	bkdB
DDB_G0281797-2	TTAGTATGGTATGTTAAAGA	bkdC
DDB_G0281797-3	GAAATCACTTCAAGATACGA	bkdC
DDB_G0281797-1	GTATCTTGAAGTGATTTCAA	bkdC
DDB_G0292130-2	GGAGGTAAATAAGTTACCTT	blm
DDB_G0292130-3	GAAGGTGATGTAGGATGTGT	blm
DDB_G0292130-1	AATAATACAAATGGAGGTTG	blm
DDB_G0280077-2	TCAATGGGTGTTGTAACTAA	bloc1s1
DDB_G0280077-1	AAAGAAGCAATAGCATCAAT	bloc1s1
DDB_G0278387-2	TCTTCTGTGACTGGTAATAT	bloc1s2
DDB_G0278387-1	TTGTTGTTGCTTGTGTTATT	bloc1s2
DDB_G0280403-2	GAAGGATACTCAAATTATCT	bloc1s4
DDB_G0280403-3	TTAGCAAGATTAGATGAGTT	bloc1s4
DDB_G0280403-1	TTAGTTAAATCTATTGCAGA	bloc1s4
DDB_G0281859-1	AAAGAATTTGAAACAAAGAG	bloc1s5
DDB_G0290921-1	AATAAACCTTCTGTTAAATC	bloc1s6
DDB_G0283001-1	GCATCACATTCCTTTACAAC	bloc1s7
DDB_G0287891-2	CACTCAATCTCTGATGTCAA	bms1l
DDB_G0287891-3	GTACCTGATCTATCGATAAC	bms1l
DDB_G0287891-1	ACAACTGCAATCACATAAGG	bms1l
DDB_G0270830-2	GCGTTAGAATTTGCAAATAA	bopA
DDB_G0270830-1	GCAGTTACATATTATTCATT	bopA
DDB_G0288095-2	CTTGAAGATCCTGATTGATC	bpiA
DDB_G0288095-3	CCACCAGCAGGTATTTATGT	bpiA
DDB_G0288095-1	CAACATAAATACCTGCTGGT	bpiA
DDB_G0288097-2	CCAGCTGGAGGTTTATATTT	bpiB
DDB_G0288097-3	GTAATATCATCATCCGTTGA	bpiB
DDB_G0288097-1	TCTGAATCACCTGATTGATC	bpiB
DDB_G0271242-2	GGTGTAAACACTTATAATAT	bpiC
DDB_G0271242-3	GCTTTAGTAAATTCCCAACA	bpiC
DDB_G0271242-1	ATTTACTAAAGCCAAACAAA	bpiC
DDB_G0280281-2	CAAGAGGCACAAGCATTGAT	bpiL
DDB_G0280281-3	AGGGTTGAATATATTGACAG	bpiL
DDB_G0280281-1	ACAAGAAGCCAAAGAGTTGA	bpiL
DDB_G0274241-2	TGACTTTCAGAATCTGCTGG	bre1
DDB_G0274241-3	TCAGAGGCTTCAGTTCCAAT	bre1
DDB_G0274241-1	ACTAAGAAATTCAAATGACT	bre1
DDB_G0281215-2	AGTGTTGTATGTACAGCATG	brf1
DDB_G0281215-3	CCTAATGATCTATAGGATGA	brf1
DDB_G0281215-1	CAAAGGTAGACAAACAAGAT	brf1
DDB_G0285069-2	GGTGGAGGTCTTGTAACAGA	btg
DDB_G0285069-3	ATGTTGGTGGGCAGAATCTT	btg
DDB_G0285069-1	CATGCTGCTACAACCAATTC	btg
DDB_G0292676-2	TGGGTACAACAATCATATCC	bub1
DDB_G0292676-3	ATCCAAATTCTTAAATAACG	bub1
DDB_G0292676-1	AATTGGATCTCTACACATAT	bub1
DDB_G0268794-2	ATTTCTTCTTCGGTTTCGGG	bub2
DDB_G0268794-3	TTTCTTAACGAATTATTGTG	bub2
DDB_G0268794-1	GTAGTTTAAGAGGTATGATT	bub2
DDB_G0292134-2	GAGGTAGGTAGTCATGAGGA	bub3
DDB_G0292134-3	TAATCATAAAGGACCAGTGA	bub3
DDB_G0292134-1	TGAGGATGGTGTAAGATCAG	bub3
DDB_G0288703-2	AAGAAAGTATTGGTATCTAC	bud13
DDB_G0288703-3	TCATCATTTGATTGTTCGTT	bud13
DDB_G0288703-1	AATGATGAATCAAATAGAAG	bud13
DDB_G0270360-2	GGATATTATATCACCGACAT	bud31
DDB_G0270360-3	GCACTCTACAAATACAGATA	bud31
DDB_G0270360-1	GATATAATATCCCATCCTCT	bud31
DDB_G0279977-2	CGGTAATAATAGAATCTATA	bud32
DDB_G0279977-3	TTCACTATTGCTACATTCAT	bud32
DDB_G0279977-1	ATTGGTATACTTATTTCACA	bud32
DDB_G0292216-2	AAAGAATGCATTCCGTCCAA	bxdc1
DDB_G0292216-3	AAACAAGCAATGTTTATTAG	bxdc1
DDB_G0292216-1	AGTATTTGATATGATAGAGA	bxdc1
DDB_G0287937-2	GTATTATTTACATCAACACG	bxdc2
DDB_G0287937-3	TTATCCTCTTTCTTTGAATG	bxdc2
DDB_G0287937-1	ATCAAAGTATCGTCATTTAA	bxdc2
DDB_G0285829-2	GTTCTTGGTACTTCTTTGGC	bxdc5
DDB_G0285829-3	TTTGTGGTTACTACAATCTT	bxdc5
DDB_G0285829-1	TGGTACTCTACCATCGAAAT	bxdc5
DDB_G0288565-2	GCCGAAATGGAGAACGATAC	bysl
DDB_G0288565-3	AAGAAAGAAGAAAGCCGAAA	bysl
DDB_G0288565-1	TGGTATTGATGAAACTGAAT	bysl
DDB_G0279439-1	TGAGTTTGTTGTTGGACTGG	bzpC
DDB_G0278379-2	CTTGAATTTGGTACTCTCAT	bzpD
DDB_G0278379-3	TTATCAGACGAAGTTACATT	bzpD
DDB_G0278379-1	TATAAAGAAGGACTTGAATT	bzpD
DDB_G0279529-2	CGATACCAAGATCTTGAGTT	bzpF
DDB_G0279529-3	TTAAATTTATTTGGGCTATC	bzpF
DDB_G0279529-1	AGTTTGGAATAAGTTGTAAA	bzpF
DDB_G0282749-2	TGTAATTTCAAATGGTTGAA	bzpG
DDB_G0282749-3	GAAGTTGATTGTGGTTTAAT	bzpG
DDB_G0282749-1	TGTTGTGGTTGTTGTTCGAC	bzpG
DDB_G0277681-2	TCACTGCTATCCAAACTTCT	bzpH
DDB_G0277681-3	AGAAGTTTGGATAGCAGTGA	bzpH
DDB_G0277681-1	TATAGTGGAACAAGTAGTTT	bzpH
DDB_G0290173-2	TAATCCACTTATATTTGTAG	bzpI
DDB_G0290173-1	TGAATTTGTTCAATGATTTG	bzpI
DDB_G0274993-2	ATTATGTGAGTCGGTATTTG	bzpJ
DDB_G0274993-3	CAATGTCATCATCAAGCGAA	bzpJ
DDB_G0274993-1	CTATTAGTTAATACAGGTAA	bzpJ
DDB_G0282049-2	AGTTGAGACCAAATGGAATC	bzpK
DDB_G0282049-3	TTGGCTCTATATATGGTTGT	bzpK
DDB_G0282049-1	AATTGTTGTTGAATTTCAGT	bzpK
DDB_G0284023-2	TAGTCAGATTCTGGTGACAT	bzpL
DDB_G0284023-3	ATGTCACCAGAATCTGACTA	bzpL
DDB_G0284023-1	TCACTGCTTTGTGGTGATGA	bzpL
DDB_G0282047-2	AATTGAGACCAAATATAATC	bzpM
DDB_G0282047-3	TCTTGTTGTTGTTCAACCTG	bzpM
DDB_G0282047-1	AGTTGTTGTTGAATTTCAGT	bzpM
DDB_G0286411-2	ACTTCATCATATGATATGTA	bzpN
DDB_G0286411-3	TCCCATTATTATAAGATTGT	bzpN
DDB_G0286411-1	TATCAAAGTATTCCTCAACA	bzpN
DDB_G0290169-2	CCACAACAATATACAAATGA	bzpO
DDB_G0290169-1	CATCATTTGTATATTGTTGT	bzpO
DDB_G0290303-2	GATGGTTGTAATGAAACTTG	bzpP
DDB_G0290303-3	GAATTTGGTGATGGTGACGA	bzpP
DDB_G0290303-1	TGAAGAGGATGTTGAAGGAG	bzpP
DDB_G0288705-2	AGTACAAGTGGTATACCGAT	bzpQ
DDB_G0288705-3	GGTGGAGAAGGTGTTGTATA	bzpQ
DDB_G0288705-1	TCAATTTGATCAGGTGGAGA	bzpQ
DDB_G0290165-2	TCTTGGTCTGGCGCTAACAA	bzpR
DDB_G0290165-3	TATAATAACACATCTTGGTC	bzpR
DDB_G0290165-1	GAAGTCGTTCAAGATATTGT	bzpR
DDB_G0282055-2	CTAAAGGTCAAAGAGATATT	c2gapB
DDB_G0282055-3	GATATTTGGATACCACTTGA	c2gapB
DDB_G0282055-1	AATTCTTCATCTTTCCAAAC	c2gapB
DDB_G0275439-2	AGTAGATACGGAAACCAAGC	cad2
DDB_G0275439-3	TGGCGCTTTAAGATCTCTCA	cad2
DDB_G0275439-1	GTTAGTGGCGGAGATTACTC	cad2
DDB_G0285817-2	GGAAATCACCTGGGATGACT	cad3
DDB_G0285817-3	CATCACGGCAAACAACTTGT	cad3
DDB_G0285817-1	CCACAAGTTGTTTGCCGTGA	cad3
DDB_G0285793-2	TACTGCCTTGAGCCAATTCT	cadA
DDB_G0285793-3	GATAAGGTTGCTTGCAAAGA	cadA
DDB_G0285793-1	TCAAAGTTCCAAGTCTTACC	cadA
DDB_G0277827-2	TGCACTTCTTTCTGGGTTGA	cafA
DDB_G0277827-3	ACCATCTTTGTTGGTATCAT	cafA
DDB_G0277827-1	GAAGCTGTTGAATATTTCAA	cafA
DDB_G0269106-2	AAACCGGTTAAACGTTCAGC	cahA
DDB_G0269106-3	GCTAAATGAGCAAAGAATCC	cahA
DDB_G0269106-1	TTTGGTACGCATGTATTTGC	cahA
DDB_G0279407-2	AGACACGTTATGACCAGTCT	calA
DDB_G0279407-3	ATCAATGAAGTTGACGCTGA	calA
DDB_G0279407-1	GGTACTGTTATGAGATCATT	calA
DDB_G0269104-2	GGTATAGTTATGAGATCAGT	calB
DDB_G0269104-3	ATTGCTAAAGAGATTGACGA	calB
DDB_G0269104-1	AAACACACATTAACTTCAAT	calB
DDB_G0276883-2	CAAGAACATTTCTTTGCAGA	canA
DDB_G0276883-3	AAGAAATGTTCTTGTAACTT	canA
DDB_G0276883-1	GGTGGTTTCAATGTCATCTT	canA
DDB_G0274167-2	GAATCTAATATCTTTATCGA	cand1
DDB_G0274167-3	CGATAAAGATATTAGATTCA	cand1
DDB_G0274167-1	GAAGAATTAGTTGAAATTTC	cand1
DDB_G0288769-2	AATAACTTTGCCGCTGAAGT	cap
DDB_G0288769-3	TAAAGCCATCGATGCTGAAA	cap
DDB_G0288769-1	TTGTGATGCAGTGTTGATTA	cap
DDB_G0277501-2	GGATTTGGGTTAGAAACACC	capB
DDB_G0277501-3	TGTGTATTAGAAGGTGGAGG	capB
DDB_G0277501-4	AATACACAAGCTCCAAGACC	capB
DDB_G0277501-5	GGAGCTTGTGAACCGGATGG	capB
DDB_G0277501-1	GGTTCACAAGCTCCAAGACC	capB
DDB_G0271794-2	CACCCAATCCAGACGATGCT	captA
DDB_G0271794-3	AAAGTGTGTATGTTAGTTCA	captA
DDB_G0271794-1	CAAACAATGGATGCATGTGA	captA
DDB_G0278947-2	TAACCGAAGAAGCTCCAAGA	captB
DDB_G0278947-3	GGAGCTTCTTCGGTTAATGT	captB
DDB_G0278947-1	TTAGCAAATTATCATTACTC	captB
DDB_G0276763-2	AGATGGGTGTATGCAATGAG	captC
DDB_G0276763-3	TAGAAGGTACATTACCAAGA	captC
DDB_G0276763-1	GGTAATGTACCTTCTAAATA	captC
DDB_G0275235-2	GGATGCGACTCGTTATGCAC	captD
DDB_G0275235-3	TTTCGATGGGTATTCGTAGC	captD
DDB_G0275235-1	ATCGAAATACCGACTATCAA	captD
DDB_G0288179-2	AAGAACAATCTTGCTAATCG	carB
DDB_G0288179-3	AAACCAGATTCTGTTTGGTC	carB
DDB_G0288179-1	ACTATTGCATGAAGATAACA	carB
DDB_G0277829-2	TACGCAACTGTTATCACTTA	carC
DDB_G0277829-3	CAGTTGCGTAAAGGTAACAT	carC
DDB_G0277829-1	ACAAGTACGGCAGCATTAAC	carC
DDB_G0277831-2	ACAGGACTCACTCTTTCATT	carD
DDB_G0277831-1	CATATGGTTCATTAGCTTGT	carD
DDB_G0292386-2	TCAATTCTTTGGTTGTCCAG	carmil
DDB_G0292386-1	ATTATCAACTTTGGCAACGA	carmil
DDB_G0269226-2	TTCAAACTGAGGATGGTCAT	cas1
DDB_G0269226-3	GTCATTACATGTTATGTAAC	cas1
DDB_G0269226-1	GGTCATTGGGCAGGTGATTA	cas1
DDB_G0276885-2	AAGCTTGGTGTCTTTGATTG	casK
DDB_G0276885-1	TGTAAATCTTCACAAACCAA	casK
DDB_G0274595-2	TAGCATGTACAACACGTTCT	catA
DDB_G0274595-3	AATTGGTGAACCACTACTGG	catA
DDB_G0274595-1	AATTTAAACTCAATGACCGC	catA
DDB_G0269108-2	GCAAGAGGAACAGGAGCTCA	catB
DDB_G0269108-3	GATACAGTTCGTGACGTTCA	catB
DDB_G0269108-1	TCCAAGAGGTCCAACTCTTT	catB
DDB_G0279301-2	TGACAGAAGAGGCTTACGAT	cax1
DDB_G0279301-3	ACATTATGTTGAAGAACTGA	cax1
DDB_G0279301-1	CAGGATTACGATGAAATTAA	cax1
DDB_G0279409-2	AGATATTCTTGCCATTCGCG	cbfA
DDB_G0279409-3	GACTAGTTGTTTGGTATGGT	cbfA
DDB_G0279409-1	GTATTAACAGGTACAACTCA	cbfA
DDB_G0293470-2	AATACTGAGCATTGGACAGT	cbfB
DDB_G0293470-3	AAGAGAAGGGTGATTCAAGA	cbfB
DDB_G0293470-1	CTGATATATTTACACCTCAA	cbfB
DDB_G0268446-2	GTCATTGGAGGATGTACTTC	cbhA
DDB_G0268446-3	AGATGGGTACACTCTGCACA	cbhA
DDB_G0268446-1	GCAAACTATGAAAGTGTCTA	cbhA
DDB_G0267456-2	AATATCTTTATAGTGGACTG	cbp2
DDB_G0267456-3	AAATATGATTCAGACCGTAA	cbp2
DDB_G0267456-1	CTTCAAAGATTCACTGAACA	cbp2
DDB_G0276759-2	CATGGGATGAAGTATGCAAT	cbpA
DDB_G0276759-3	GAAAGGCTATGACACTGATA	cbpA
DDB_G0276759-1	TGCTGCAAAGAAATTGCAAA	cbpA
DDB_G0283533-2	AGCAAAGTTGACTATCAATC	cbpB
DDB_G0283533-3	TAATCAACCAAAGACTTATT	cbpB
DDB_G0283533-1	TCAATAGCTGCAGAATTTGC	cbpB
DDB_G0283613-2	TTGATTTAAGTCATAACCCT	cbpC
DDB_G0283613-3	AATGAATGGCAATTCTTATG	cbpC
DDB_G0283613-1	GGTTATGACTTAAATCAAGA	cbpC
DDB_G0283153-2	TGGTTACCAAGGTTGGGTTT	cbpD1
DDB_G0283153-1	TAATAATGAATTGGTTACCA	cbpD1
DDB_G0274099-2	CTTACGGAAATCTTTGACCT	cbpE
DDB_G0274099-3	CTCTAATTTCCTGGATGGAA	cbpE
DDB_G0274099-1	AGCAAGTGGATCCTTAATAT	cbpE
DDB_G0283611-2	GTTGAATACTTTAAGGGAAA	cbpF
DDB_G0283611-3	TGCTAAGTATTGTGCAGACG	cbpF
DDB_G0283611-1	GATATGTGAATTTACCATCA	cbpF
DDB_G0283609-2	TTCTAAATATTGTGCAGACC	cbpG
DDB_G0283609-3	CCTTATTTAAGTCATAATCT	cbpG
DDB_G0283609-1	AATGAATGGTGATAGTTTAA	cbpG
DDB_G0288623-2	ATATCAAGATAAAGTAAGAG	cbpH
DDB_G0288623-1	AATACAATTGCACATTTCTC	cbpH
DDB_G0272827-2	AGTAATACAGCCAATCTTTC	cbpI
DDB_G0272827-3	GCAACCTAGTTCATCAAGTT	cbpI
DDB_G0272827-1	TATCAATTTCTGGTTTATCT	cbpI
DDB_G0270210-1	TTTATTGTCGTTTCAGAGAT	cbpJ
DDB_G0274359-2	TTAATCTAAAGTTGGCGCTT	cbpK
DDB_G0274359-3	TAATTGGGATGAAGCTTCGA	cbpK
DDB_G0274359-1	GCGCCAACTTTAGATTAATT	cbpK
DDB_G0288785-2	GCAAGTTAGTCAAATCTTAA	cbpL
DDB_G0288785-3	AGATAGTAAAGGTCTTTCAT	cbpL
DDB_G0288785-1	AATGAAAGTTTATCTGAAAC	cbpL
DDB_G0286371-2	AAGAGTGACATCGAGTTTAT	cbpM
DDB_G0286371-3	ATTTATGACAAAGACAAGTC	cbpM
DDB_G0286371-1	ACTGTTGCATTATCCATTAT	cbpM
DDB_G0277909-2	TGTTGAGTACCTGGATATGG	cbpP
DDB_G0277909-3	GGAGTACCCATTACTTTAAC	cbpP
DDB_G0277909-1	AAATTAGAACCTGGAGCACC	cbpP
DDB_G0293504-2	ATGCATGTAATTCGAGATAG	cca1
DDB_G0293504-3	GGCACAACACTACGCGTTGC	cca1
DDB_G0293504-1	TGGGTACGTGATAAATTAAG	cca1
DDB_G0271378-1	GATATTGAATTAAGAGTTGC	cca2
DDB_G0287269-2	TTCACCAGGACATATTAGAT	ccbl
DDB_G0287269-3	AATCAATATACACGTTCACC	ccbl
DDB_G0287269-1	AGTAAACAAACAAGTTCTTT	ccbl
DDB_G0289893-2	ACAACAACTCTTGGATCGGA	ccdc124
DDB_G0289893-3	CGAGTTACTTTAGTATCTGA	ccdc124
DDB_G0289893-1	AAAGAAACAAAGAGATAAAG	ccdc124
DDB_G0281599-2	TTAGGATGTGAGTGTCATAT	ccdc130
DDB_G0281599-3	CCTAAACACCATACACTAAA	ccdc130
DDB_G0281599-1	ATCATCTTAGAGATAGAGCA	ccdc130
DDB_G0269786-2	TTGATATCGTCTATACACCA	ccdc25
DDB_G0269786-3	AATTAAATATGGATGGCCAG	ccdc25
DDB_G0269786-1	CCCATATAACAAATATATTC	ccdc25
DDB_G0267948-2	GGTGGGACACCAGTCATAGG	ccdc53
DDB_G0267948-3	ACAGGTACGTTTGCAGAGGA	ccdc53
DDB_G0267948-1	GTTGGTTGGGTATTATGTAC	ccdc53
DDB_G0279481-2	CAACTAGAAACTATGAACCT	ccdc94
DDB_G0279481-3	GTATTACATCTTATACTCAT	ccdc94
DDB_G0279481-1	AGTATAAGATGTAATACATG	ccdc94
DDB_G0275895-2	CCAACCGATGCAATGGGAGG	cchl
DDB_G0275895-3	GGTTTAGTTTGATCTGGGTG	cchl
DDB_G0275895-1	GTAATTCTTTCGGTTGACAA	cchl
DDB_G0291031-2	GGAAGTGCTGTATGTTCATT	ccs
DDB_G0291031-3	GAACAAAGAATTGTACTTCA	ccs
DDB_G0291031-1	GGTAGAAATGCAACAATTTG	ccs
DDB_G0291358-2	AACTTTAGGACCAAAGGGTA	cct2
DDB_G0291358-3	CACAAACTATTATTAGTGGT	cct2
DDB_G0291358-1	CAACCACTAATAATAGTTTG	cct2
DDB_G0281741-2	TCAATCATACTCTTTGCTGC	cct3
DDB_G0281741-3	GTAACAACTGTTGTACCCAT	cct3
DDB_G0281741-1	AAAGCCTTGATAATATAATG	cct3
DDB_G0292872-2	GATGCAATCAGAACCTCATT	cct4
DDB_G0292872-3	ACATCAGTATGTGTAATTGC	cct4
DDB_G0292872-1	AGGAGCAGTATCACAATTAA	cct4
DDB_G0281849-2	TATCGACTTGCATATTCTCG	cct5
DDB_G0281849-3	TAACCTTCATAGATACGACA	cct5
DDB_G0281849-1	AAGATGATGGTTAGTCAAGA	cct5
DDB_G0277493-2	TTGTTGCTCAATATTTCAGC	cct6
DDB_G0277493-3	GCAGCAGCAGACTCTAGAAG	cct6
DDB_G0277493-1	TGTACCTCTTGGTCCTAAAT	cct6
DDB_G0291225-2	TCTACCAATGTACGTGCTGC	cct7
DDB_G0291225-3	GGTGGCACCATCGTTTGATA	cct7
DDB_G0291225-1	CACATGCACTTCTAAAGGCA	cct7
DDB_G0276233-2	GAGATTACAAGAACATCATT	cct8
DDB_G0276233-3	AGCAGCAACTTTATTAGAGA	cct8
DDB_G0276233-1	AACCAGTTATAATTTCACTT	cct8
DDB_G0288933-2	CTACACTAAAGCAGTAAGTG	cda
DDB_G0288933-3	TGTGGTGCTTGCAGACAATT	cda
DDB_G0288933-1	CTCACTTACTGCTTTAGTGT	cda
DDB_G0276129-2	CAATTCACCACACCACATGA	cdc123
DDB_G0276129-3	CTTCATGTGGTGTGGTGAAT	cdc123
DDB_G0276129-1	TTTCATACCATTCTTGGAAC	cdc123
DDB_G0285601-1	CAATTATTTGAGAGTAATAG	cdc20
DDB_G0283617-2	GGAGATACTGTTAGCAGCAG	cdc25
DDB_G0283617-3	GCAGCGGTGTTTGAAGAATT	cdc25
DDB_G0283617-1	AGTGGTACTATTTAAGGTTT	cdc25
DDB_G0293230-2	GTTGGGTAGTGTTTAAGAGT	cdc26
DDB_G0293230-3	TTGATCATAACCAATGATTT	cdc26
DDB_G0293230-1	TTTAAGAGTGGGTATTGTTT	cdc26
DDB_G0289501-2	CCTTCTAAACTTTCCACTGT	cdc40
DDB_G0289501-3	ACTATTGGTGCTAAATTACT	cdc40
DDB_G0289501-1	CCAACAGTGGAAAGTTTAGA	cdc40
DDB_G0267748-2	ATTAAAGGTGATTCAGTGCA	cdc45
DDB_G0267748-3	GATGAGTACAGATGATTCAT	cdc45
DDB_G0267748-1	TCTGTACTCATCATTGATGA	cdc45
DDB_G0279311-2	CATCTTGCTTTACATTGTGC	cdc5l
DDB_G0279311-3	AGATGAAGTTCAAAGACAGC	cdc5l
DDB_G0279311-1	AACTGAATGGAGTAAAGAAG	cdc5l
DDB_G0275983-2	CAGGTAGAGATTCTCAATAT	cdc6
DDB_G0275983-3	CTATATTGAGAATCTCTACC	cdc6
DDB_G0275983-1	ATTTGTGGACCACCTGGAAC	cdc6
DDB_G0274885-2	TTAAGAGGTATACTCTTGGA	cdc73
DDB_G0274885-3	GTTGGGTAGTATTTCAACAG	cdc73
DDB_G0274885-1	GAAATACTACCCAACATTGT	cdc73
DDB_G0288065-2	ATCTTTGATGGATCGATGGT	cdcD
DDB_G0288065-3	TGTAATTGATCCATTGTCTC	cdcD
DDB_G0288065-1	AATAATCTTCGTGTTAGATT	cdcD
DDB_G0287259-2	CACTCAACTTATGAAGATAA	cdh1
DDB_G0287259-3	ATAGATAATGGCAATGGGAT	cdh1
DDB_G0287259-1	GTTGTTGATGTACTCTTAAT	cdh1
DDB_G0284857-2	TTTACTACCACTTTGTAAAG	cdipt
DDB_G0284857-3	AATCAGTGCATTATTAGATA	cdipt
DDB_G0284857-1	TCCAATAATATTTGGTACAT	cdipt
DDB_G0272813-2	AAGGGTTTAGCATACAGTCA	cdk1
DDB_G0272813-3	ATTTCACGTAAAGCAGTACT	cdk1
DDB_G0272813-1	TTGTGGACATAATGCTGGTA	cdk1
DDB_G0268480-2	AAAGGAAGAGATAAGGAAAC	cdk10
DDB_G0268480-3	TAGAATATTTACATTCCCAT	cdk10
DDB_G0268480-1	TGTTTCCTTATCTCTTCCTT	cdk10
DDB_G0283279-2	ACACTCCTACATGCTGAATA	cdk11
DDB_G0283279-3	ATCTCTCTAACACTTGTTAT	cdk11
DDB_G0283279-1	TCAAATCAAAGAGATCGTGT	cdk11
DDB_G0288677-2	ATCTCTCTAATTGCTGTACA	cdk5
DDB_G0288677-3	AAATTAGGAGAAGGTACATA	cdk5
DDB_G0288677-1	AGATTAGACTCTGAAGATGA	cdk5
DDB_G0285417-2	AAGGTATTGAAGCATGCCAT	cdk7
DDB_G0285417-3	GTATAAATTTCTCTGCCATT	cdk7
DDB_G0285417-1	TATTGAAGCATTAATTGGTG	cdk7
DDB_G0267442-2	TTAACGGCCACTTTATTGTT	cdk8
DDB_G0267442-3	TTAACTGCATATAGAGAAAT	cdk8
DDB_G0267442-1	TGGTTCAGGTACATACGGTA	cdk8
DDB_G0269742-2	GTTATGGGTGCATTTATGAT	cdsA
DDB_G0269742-3	TTCTTCTTCATCAGATGTAC	cdsA
DDB_G0269742-1	ATTAGCAATTCGTTCAGTTA	cdsA
DDB_G0271134-2	CAAACCACATTGAGCAATAT	celA
DDB_G0271134-3	TTGGCATCTTTAGCTGAATT	celA
DDB_G0271134-1	AATTCAGCTAAAGATGCCAA	celA
DDB_G0269112-2	AAGGTAACACTTACTAAAGA	celB
DDB_G0269112-3	AAGACCTTCATCATATGAAC	celB
DDB_G0269112-1	TCTGGTAGTCTTACAAATCC	celB
DDB_G0288427-2	AGAGCGTTAGGTGTTAGATT	cenA
DDB_G0288427-3	CAATATGGATTTAGAGCGTT	cenA
DDB_G0288427-1	TGTTAGATTAGGAGAAGAAG	cenA
DDB_G0279151-2	AAATACGCATTTAAGGCATT	cenB
DDB_G0279151-3	ATAGAATTTGCTGACACTGA	cenB
DDB_G0279151-1	TGTTGACATACTATCTCTTT	cenB
DDB_G0292142-2	CTGTGGTGTAGTTTGTTGGT	cepA
DDB_G0292142-3	AATACAAATCTCATTGATGT	cepA
DDB_G0292142-1	AGCGATAGTACCAACAATAA	cepA
DDB_G0282485-2	AAGATAGAGCACGTCGTGAA	cepB
DDB_G0282485-3	AGAATTTAATTAGTATGGGT	cepB
DDB_G0282485-1	ATGAATGCAGAATATAAGAA	cepB
DDB_G0290509-2	CATACTGTTTAGTTATTGAT	cepC
DDB_G0290509-1	GGGTATTTATCAACTGTTAA	cepC
DDB_G0283111-2	CATGCTGGCATTGTGATGAT	cepD
DDB_G0283111-1	TTATTAAGATCATCACATGC	cepD
DDB_G0275495-2	GTACTTCTTATTGGAGTAAT	cepE
DDB_G0275495-3	ACCACTATTTGGTCTTAAAG	cepE
DDB_G0275495-1	TCTTGATCTGTTTGGTGTAT	cepE
DDB_G0270150-1	ACATTTGTTTCTAATTGGTC	cepF
DDB_G0278809-2	GGTTTCGATCCAGATGGTGA	cepG
DDB_G0278809-3	GTACGTGGTTTAATTAGAGA	cepG
DDB_G0278809-1	TTATTACCACTTATGTATGA	cepG
DDB_G0285313-2	GTAGAGAATTATAGTTATGT	cepH
DDB_G0285313-3	CATCATCTTAGTACAGAATT	cepH
DDB_G0285313-1	TTGGTCATTATTACTTCTAT	cepH
DDB_G0268616-2	ATCAACTAGACCGAGAGCAA	cepJ
DDB_G0268616-3	AATTGGAAATGGAGAGTGAG	cepJ
DDB_G0268616-1	GACGATTGAAGCAGATTCAG	cepJ
DDB_G0293544-2	ACATGTAGAGGATATGCAAA	cepK
DDB_G0293544-3	AGAAGAGATTTCTAAAGAAA	cepK
DDB_G0293544-1	AAACTCTCAACTTATTGAAA	cepK
DDB_G0282851-1	CAATTAATGGATTCTATTTC	cepL
DDB_G0269248-2	GGAATTGCTTCTGCAGTCCA	cf45-1
DDB_G0269248-3	GTGTTTCATACAATATGTTA	cf45-1
DDB_G0269248-1	TGTAGAAATACCAGCTGCTT	cf45-1
DDB_G0284363-2	GACGGTCAATTGACCTCACT	cf60
DDB_G0284363-3	CCTGGGAAATATTCTCTATT	cf60
DDB_G0284363-1	CCAAATAGAGAATATTTCCC	cf60
DDB_G0277809-1	GTTGATATAATGAATGTAGT	cfaA
DDB_G0277811-1	ATGATATAAGGAATGTAGTT	cfaB
DDB_G0276475-2	GGTGGTATTATGATGCGTCA	cfaC
DDB_G0276475-3	ATGAACAAGTGTATGGTGGT	cfaC
DDB_G0276475-1	AGCAATGGTGATTGTGAAGC	cfaC
DDB_G0281605-2	CCTTCATCATGGGTTTACAA	cfaD
DDB_G0281605-3	TGTTGAGCAGCTGGGAGTTG	cfaD
DDB_G0281605-1	TTTGACTGTAACCAAAGACT	cfaD
DDB_G0290257-2	GTGATTACATATTGATGTAA	cfrA
DDB_G0290257-3	CAAAGATTTAACAGTTTGAA	cfrA
DDB_G0290257-1	ACTGTTAAATCTTTGTCTTT	cfrA
DDB_G0290259-1	TCAACAGAATTGCTGTTACA	cfrB
DDB_G0290261-2	GTGATTACATATTCTTGTGT	cfrC
DDB_G0290261-1	TAATATGTACGGTTATAGTC	cfrC
DDB_G0290265-2	ACTGTTAAAGAGTTACACCT	cfrD
DDB_G0290265-3	ACATATGCTGAATTATCACA	cfrD
DDB_G0290265-1	TAATATGTACGGTTATAGTA	cfrD
DDB_G0277221-2	CAGCAACATCTGTATTTCAT	chcA
DDB_G0277221-3	GTAACTAATGCTAATGTATT	chcA
DDB_G0277221-1	AGAACTTCTTGAAATCTAAT	chcA
DDB_G0284171-2	GTTTGTTGTTGTAACGGAGG	chdA
DDB_G0284171-3	GGTGGTGTATACAATGATTG	chdA
DDB_G0284171-1	TCAATGTTGGGTAGTGGTTT	chdA
DDB_G0280705-2	TAATGCTGCTATTGATCTTC	chdB
DDB_G0280705-3	ATTCTAATGTTCAACCAACA	chdB
DDB_G0280705-1	TGATGTAGAAATGAAAGATG	chdB
DDB_G0293012-2	CCACTCTTACTTCTAGTTGG	chdC
DDB_G0293012-3	CCACCAACTAGAAGTAAGAG	chdC
DDB_G0293012-1	GATTTACCATTATTATTGGC	chdC
DDB_G0287229-2	TCCGGCAGAAGATGAAGATA	chdh
DDB_G0287229-3	CCATATGACTTCATTGTAGT	chdh
DDB_G0287229-1	GTAGTTGGCTCAGGTGTTAG	chdh
DDB_G0290417-2	ATAACACCGTGGAATGGTAA	chid1
DDB_G0290417-3	CATTGGTTTATATAACACCG	chid1
DDB_G0290417-1	TCACACATATTTCACCAGTT	chid1
DDB_G0290825-2	TGTACTATAGTAGTCTTCAA	chlA
DDB_G0290825-3	TTGAAGACTACTATAGTACA	chlA
DDB_G0290825-1	GATCACGCTCAATCTTGCAA	chlA
DDB_G0267490-2	CTTTAGATGAATCCAGAGAT	ChLim
DDB_G0267490-3	GCAATTACACTATATTGGTT	ChLim
DDB_G0267490-1	ACGTAAACCCATTGAATGTT	ChLim
DDB_G0290617-2	CATACTTTCAATAATCCAAT	chtB
DDB_G0290617-3	TGTACTTTATGTATTTCTAG	chtB
DDB_G0290617-1	GAAATACATAAAGTACAACA	chtB
DDB_G0290959-2	GATGATTCATCTGTTAATCT	chtC
DDB_G0290959-1	TTGTAATTAAAGATGCTTGT	chtC
DDB_G0272758-2	ATAACATCAACAATACCATT	chtf18
DDB_G0272758-1	GTTGTTGTCGATAATGATGG	chtf18
DDB_G0269728-2	ATAAAGTGTGGAATTTAGCA	ciao1
DDB_G0269728-3	TGACCATGCAACTCTTCTAA	ciao1
DDB_G0269728-1	ACACATGTATCTTCATTAGA	ciao1
DDB_G0288245-2	TAACAAGTGAACCATCCCAT	cigA
DDB_G0288245-3	CATGGGATGGTTCACTTGTT	cigA
DDB_G0288245-1	CAATATATCCATTTACATAC	cigA
DDB_G0290067-1	CTATTATCAGTAACATCATT	cigB
DDB_G0287685-2	GCAGCACTTCGTGTTACCGA	cinC
DDB_G0287685-3	GATAAGGTATCTGGTAATGC	cinC
DDB_G0287685-1	GGTAGTTATCGATTGTGTTG	cinC
DDB_G0293462-2	TGATGAACCTTTGAACTATT	cirh1a
DDB_G0293462-3	ATCATTGTTCATTCTCAAGT	cirh1a
DDB_G0293462-1	CTAATAGATGTAATTGGTTT	cirh1a
DDB_G0271642-2	TTATTTAGAAGACCACACAG	cks1
DDB_G0271642-3	TAACACATCTCTTGGGATAA	cks1
DDB_G0271642-1	TTAGGAATTAGACAATCTGA	cks1
DDB_G0271286-2	TTATGTACAAAGAACCAAGA	clasp
DDB_G0271286-1	CTTCATCGATTTGATCACTT	clasp
DDB_G0277403-2	AGCTATAATAGTGGATTCGA	clc
DDB_G0277403-3	TTTCATGTCACCATCAACTG	clc
DDB_G0277403-1	GGAAATGTAGAATATGTTGA	clc
DDB_G0294096-2	GGTGGTAACAATAACAACCA	clcA
DDB_G0294096-1	TCGTCGTAATCATCATGATA	clcA
DDB_G0276865-2	TGGGTAATTTGTACTCTAAT	clcB
DDB_G0276865-3	AAAGCAGGTACGGCAATAAA	clcB
DDB_G0276865-1	ATGACTCATCAATTCTCTAT	clcB
DDB_G0276229-2	TATGACCCATGGAGACACAG	clcC
DDB_G0276229-3	CATCGGTTACACATAGAAGA	clcC
DDB_G0276229-1	TCTTCCACCCTATCTGATAA	clcC
DDB_G0278639-2	TCTCTTGCTAAAGATTCGCT	clcD
DDB_G0278639-3	AGCGAATCTTTAGCAAGAGA	clcD
DDB_G0278639-1	GATAATGGGAACCCGAATGA	clcD
DDB_G0286491-1	GATTTAAATGATCGTATGCA	clcE
DDB_G0293130-2	CATTGCATGGACTGTTGCAT	clcF
DDB_G0293130-3	AATATCTTAGCTTCATTGCA	clcF
DDB_G0293130-1	TTTCAAGACAAGCTATATCA	clcF
DDB_G0278895-2	CATTACCAGATCTCCACAAA	cldA
DDB_G0278895-3	AGATCTTCTTGTTGATGGTG	cldA
DDB_G0278895-1	GATGGTGAGGAGGTTGGTGT	cldA
DDB_G0276091-2	TCTTAATAATCTTTGCGAAA	cldB
DDB_G0276091-3	TGATTGTGTTGTTAAAGAAG	cldB
DDB_G0276091-1	GATGATGATTGAACAATATT	cldB
DDB_G0281179-2	ACTATATCCATTGTAACTAT	clkA
DDB_G0281179-1	GGATATAGTAATAATGACTA	clkA
DDB_G0278487-2	GTTGGAGGAATGTGCATTGT	clkB
DDB_G0278487-3	TTTGTATAGATATCGATGAC	clkB
DDB_G0278487-1	TCCAACAACCAATTTGTGAG	clkB
DDB_G0278685-2	AAAGAATGGAACAACCGGAC	clmA
DDB_G0278685-3	TTAGAGGATTTAACACATAG	clmA
DDB_G0278685-1	TTGCCCTTACAATATTTGCT	clmA
DDB_G0291157-2	TGCGTTGTAAATGCAGCAAG	cln3
DDB_G0291157-3	TTTCCTGCAGAGCTAGTTAA	cln3
DDB_G0291157-1	CTTTGGGCAAATATTGCATT	cln3
DDB_G0275299-2	GGTTTCTATGACCTTACAAC	cln5
DDB_G0275299-3	CCAAATATCATAAATGTCGA	cln5
DDB_G0275299-1	GGTGGATATCATTCAGCAAT	cln5
DDB_G0285507-2	ACTCCTGCGTATTGTGGCAT	clp1
DDB_G0285507-3	CGCAGGAGTATATCAAGAAT	clp1
DDB_G0285507-1	TAATTGTCAACCTTATATTG	clp1
DDB_G0292806-2	GAACTAAGTTCTGAATATTC	cluA
DDB_G0292806-3	TCTTGTTGAAGGCGCTACCT	cluA
DDB_G0292806-1	CGTTGTATTCTTCAACGGTT	cluA
DDB_G0284067-2	ATGTACCAGGAAGTGATAAA	clybl
DDB_G0284067-3	TTTGATTAGAGTGAATTCAG	clybl
DDB_G0284067-1	GAGGATGATATCGATATGAT	clybl
DDB_G0288131-2	GGAATGGTACCTGGATGAAT	cmbB
DDB_G0288131-3	ATATCTAACTGACATTGGAA	cmbB
DDB_G0288131-1	TCATCAGTTAGATTATGATG	cmbB
DDB_G0269116-1	AAGCAATGAAGTTCATGTAA	cmbC
DDB_G0285591-2	TTGTCAAATTAGAACTCAAA	cmbl
DDB_G0285591-3	AAAGAAGGTGTTGCAATAGT	cmbl
DDB_G0285591-1	ATGCATTTGGTTTAAGAGAT	cmbl
DDB_G0275007-2	GCAGGTGAAGCAAGTGAATT	cmfA
DDB_G0275007-3	TGTGCTACATCCATTGGATT	cmfA
DDB_G0275007-1	AATGAACCATTGGTAACGGT	cmfA
DDB_G0289157-2	GTTAAAGCAGTTAACTGTGA	cmfB
DDB_G0289157-3	ACAGTTAACTGCTTTAACGA	cmfB
DDB_G0289157-1	GCTGCTGCTGCTGCCACCGT	cmfB
DDB_G0279711-2	TATTGTAGACTATTCGACAG	cmr
DDB_G0279711-3	AGTCTACAATAATATGGACC	cmr
DDB_G0279711-1	TGCTTCATATCTCTTGTTAT	cmr
DDB_G0285999-2	GATATGATTCTAGGTAACAT	cnbB
DDB_G0285999-3	ATTAAGAACTGAAGAGATCG	cnbB
DDB_G0285999-1	ATTGGATTCATTGATAGCTC	cnbB
DDB_G0270698-2	GCATATCTTCTCTTATAAAC	cniA
DDB_G0270698-3	TTAGTACTGGTAATTACAGC	cniA
DDB_G0270698-1	AATCTTCTTGCAAGATCGAT	cniA
DDB_G0279785-2	CAAATTGTAATATCGAAACC	cniB
DDB_G0279785-3	ACAGCTTGAATTATATATTC	cniB
DDB_G0279785-1	ACAATTTGCTTCTCTTTATT	cniB
DDB_G0283115-2	GGCGGAGCTGTTGCAGCAAA	cnrB
DDB_G0283115-3	CTGTTGGAGATTGGTTAGTT	cnrB
DDB_G0283115-1	GCTAATCTAACTGAATTTGA	cnrB
DDB_G0269764-1	GCAGAAGAGAAAGCAAATAA	cnrC
DDB_G0275209-2	ATGGGAACATTGATAGAACT	cnrD
DDB_G0275209-3	TCAAAGAAGACATGAATACT	cnrD
DDB_G0275209-1	GTTCACGTTCTTTCTTTAAA	cnrD
DDB_G0276119-2	AATAATGAACCAGATTTCGG	cnrF
DDB_G0276119-1	GTTAAATGGAGAGATAAATA	cnrF
DDB_G0287483-2	AAACCATTACAATTTGCAGA	cnrG
DDB_G0287483-3	ATCACCCTCTCTCAAGTATT	cnrG
DDB_G0287483-1	TTGAGAGAGGGTGATGAATG	cnrG
DDB_G0269768-2	GCTACCAATTGTGCTTCGGT	cnrI
DDB_G0269768-3	TACGACTGCAGTAGCATTCC	cnrI
DDB_G0269768-1	GATTGATAGAAACACATCAG	cnrI
DDB_G0277309-2	TATTGCCATATGGAGGAGGT	cnrJ
DDB_G0277309-3	AATTACAATTCTCCAAACCC	cnrJ
DDB_G0277309-1	GGCTTGGTAATTGTTTGGAT	cnrJ
DDB_G0292120-2	GTGAATCTCTTTCTGTTATC	cnrK
DDB_G0292120-3	TGAAGATTCACTATTCCTTG	cnrK
DDB_G0292120-1	CATATTAGAGTTAAAGCAAA	cnrK
DDB_G0288307-2	TGTTTCTTGTTGGTTCTCCA	cnrM
DDB_G0288307-3	ATCATTATAAAGCATGATAC	cnrM
DDB_G0288307-1	ACAAATACACTTGATAATAG	cnrM
DDB_G0287969-2	GTACAGGCTTAGAAGCAAGT	cnrN
DDB_G0287969-3	GTAGCAGTGGTCCATTGTAA	cnrN
DDB_G0287969-1	GCAATGGGATTTCCAGGTAC	cnrN
DDB_G0278101-2	TTGTCATATTCATTCCATGC	cnrO
DDB_G0278101-3	AGTATGGGTCGTGTAAGATC	cnrO
DDB_G0278101-1	TGGACGTCAAATTATAAGTA	cnrO
DDB_G0279327-2	AACTCCAAATCCAATTTCGT	cnrP
DDB_G0279327-3	AAGCGATAAACAATTTGATA	cnrP
DDB_G0279327-1	GATTCTCAATCTGATGAAGA	cnrP
DDB_G0271144-2	CAAGAGGGTGTAACATGTTC	cnxA
DDB_G0271144-3	GGTTTAGTATTAACCCAAGC	cnxA
DDB_G0271144-1	ATATGAGTTACAATTCCAAG	cnxA
DDB_G0293898-2	GAGACATTAGCTTTGGCAAG	coaA
DDB_G0293898-3	GATCATCAGCGACGGTGTAA	coaA
DDB_G0293898-1	CTTGTTTGACTGAAGCTTTG	coaA
DDB_G0283367-2	ATATTGGGACACATAAGTAA	cofE
DDB_G0283367-3	TTTCATTTCTTGGTGTCCAG	cofE
DDB_G0283367-1	TTTATAAATTGACTGTTCTG	cofE
DDB_G0274589-2	ATTAATCTTGGTTGATCAAC	cofF
DDB_G0274589-1	ATTGTATCTTGAACAATTTC	cofF
DDB_G0277691-2	TTTAATCAAATGAGATCATC	cog1
DDB_G0277691-3	TTGTTGATATTGTTCAGAGA	cog1
DDB_G0277691-1	AATATTAGTAATGGAGGATA	cog1
DDB_G0281163-2	ACATCCTTACTGAAACAAAG	cog2
DDB_G0281163-3	AATTTAAAGAATAGTTCCTC	cog2
DDB_G0281163-1	TTTAATAATGGAAGTGGTAG	cog2
DDB_G0281511-2	CATTCATATTGATGTAAATG	cog3
DDB_G0281511-1	CACATTTACATCAATATGAA	cog3
DDB_G0267960-2	GCAAATATCAATAGAGAAAG	cog4
DDB_G0267960-1	GGATGATTTAGAAATTCAAA	cog4
DDB_G0289535-2	AACTTCATGTACAAGAGAGT	cog5
DDB_G0289535-3	ACTAACAGATACTTTGAAAT	cog5
DDB_G0289535-1	GGTGATGAAATATTTGGTAG	cog5
DDB_G0292784-2	AATGCACATGAATTATCATG	cog6
DDB_G0292784-3	TAATTCACTTGATACTCTAT	cog6
DDB_G0292784-1	TGAAGATCTTTCAAATGCTT	cog6
DDB_G0286705-2	TCCACTTCTCTAATTGATTT	cog7
DDB_G0286705-1	AATTTATTAAGTGATTGTGG	cog7
DDB_G0271388-2	TCACATGAACTACTAATAGT	cog8
DDB_G0271388-1	ATACAAGTATCCATTAATTG	cog8
DDB_G0292696-2	GGTAATTGGAATCGCAAATT	colA
DDB_G0292696-3	TGAGTTTGACCCATAATCAC	colA
DDB_G0292696-1	AGATTTCTTTGGTGTACAGT	colA
DDB_G0274221-2	CAAGATTTAAGTAAGATCAA	colB
DDB_G0274221-3	CATTGATCTTACTTAAATCT	colB
DDB_G0274221-1	ACATCTTCAAATTTCTCAAG	colB
DDB_G0281507-2	AAGACATTGGCTTGTCCACC	colC
DDB_G0281507-3	GAAACCGTTGGACGAATACA	colC
DDB_G0281507-1	TCAGCAGATGAATAACGTAT	colC
DDB_G0284983-2	GTAAGAATATTACGTTGCCA	colD
DDB_G0284983-3	CCAACAATCTAGCAAATGAT	colD
DDB_G0284983-1	CCAATCATTTGCTAGATTGT	colD
DDB_G0289599-2	GCTTCATGTGGTAAGGGACA	comA
DDB_G0289599-3	TCTTGCATGGAAAGTCTGTA	comA
DDB_G0289599-1	AATATGGGCTTCAGGAACTA	comA
DDB_G0281825-2	TTATTATTAAGGTTCACTGA	comB
DDB_G0281825-3	ATTTACTGGTACATATCTTT	comB
DDB_G0281825-1	ATATTGATTATCGGTGATAA	comB
DDB_G0271692-2	CCAGTAAATGGTAGCATAAA	comC
DDB_G0271692-3	TACTGGATTGCAACTAACAA	comC
DDB_G0271692-1	GTTAGTTGCAATCCAGTAAA	comC
DDB_G0281571-1	AAGAATAAAGGTTCATCAAT	comE
DDB_G0292270-2	CCAAGATTCTAAATGAGAGA	comG
DDB_G0292270-3	GAAGCTGGTTTGAAATGAAG	comG
DDB_G0292270-1	TTTACCAAGATCCTTCTTGA	comG
DDB_G0280547-2	GAAGAACCAGATCTCCATAT	comH
DDB_G0280547-3	ATGTACAACTTGGCCGTTGT	comH
DDB_G0280547-1	GTACATCTTTGCAACGCTTG	comH
DDB_G0292074-2	TAAAGAGTTATTGAATCTTG	commd1
DDB_G0292074-1	AGATGAAGATTGTAAATCTT	commd1
DDB_G0284879-1	ACTTCATCGCTTAATTTAAT	commd2
DDB_G0283795-1	TATTGATGTAAATTGGAGAT	commd3
DDB_G0277089-2	TTCTCTGAATGCTCTTGAAA	commd4
DDB_G0277089-3	GTTATAACAAGTTTAGCATC	commd4
DDB_G0277089-1	CAATCCAATGAATGTAATGA	commd4
DDB_G0275055-2	GAAATCTCTAGATCATTAGT	commd7
DDB_G0275055-3	AACAATTGATCATCTTAGAG	commd7
DDB_G0275055-1	GGACTGTATTCAATTCAAAT	commd7
DDB_G0267982-2	AATTTCATAGAGAAGCACCA	copA
DDB_G0267982-3	ACATGTATAGCAGAATTGAA	copA
DDB_G0267982-1	ATGATATGGTAATTCGTATT	copA
DDB_G0284735-2	GGCATAAGTAATTGTGGAAT	copB
DDB_G0284735-3	GGCATAACATAAAGAATGAT	copB
DDB_G0284735-1	TTGAATTCATTGACTTGTGG	copB
DDB_G0278285-2	AAGAAACAATGGATAGTTAC	copB2
DDB_G0278285-3	ATATTCACCCAACAGAACCA	copB2
DDB_G0278285-1	GCTGTTCTAACTGGATTATT	copB2
DDB_G0268702-2	ATGACAAAGAGTAGAGTCGA	copD
DDB_G0268702-3	ATTTGACGAAGTCATTGCAA	copD
DDB_G0268702-1	CTACCTAATCCAATTAATTT	copD
DDB_G0267950-2	TATCGTTGTTATATCGCTCA	copE
DDB_G0267950-3	CTCTAATTACAATCACTCAA	copE
DDB_G0267950-1	ATCACTCAATGGATAAGTGA	copE
DDB_G0289371-1	AACTATCACCTCTTGATAAA	copG
DDB_G0289523-1	TTAGATGAAATTATTGATGG	copZa
DDB_G0293086-2	TTCAGTGAGTGGAGTTATTG	copZb
DDB_G0293086-3	AGTTGTTTCTATGATCCACC	copZb
DDB_G0293086-1	AATAACTCCACTCACTGAAA	copZb
DDB_G0280293-2	GTAACAATCTCTATCATATT	coq1
DDB_G0280293-1	TGTTGTTGTTGTTCAGGAAT	coq1
DDB_G0279037-2	TCAGATTGGTGGAATCCAGA	coq3
DDB_G0279037-3	AATGGATTCATTCTATGTAA	coq3
DDB_G0279037-1	TTAATCAACAATCTTCAGAT	coq3
DDB_G0292620-2	AGGTGATATGGTTGCAACAT	coq4
DDB_G0292620-3	AAATCCAGGAAGAGGTGATA	coq4
DDB_G0292620-1	AATTGGTAGACAATTGTTAA	coq4
DDB_G0280237-2	CATTTATTGGATGTTGCAGG	coq5
DDB_G0280237-3	GTATGGGTATTCATAGATTA	coq5
DDB_G0280237-1	AACACCAGGTTCTCATTTAT	coq5
DDB_G0291440-2	TCAACTATGGCATGTTCAAT	coq6
DDB_G0291440-3	GTTAGAGTTTGGGATACAAG	coq6
DDB_G0291440-1	CATTCAATCAAGTTAGAGTT	coq6
DDB_G0280475-2	ATAATTCGTGTAGACCATGC	coq7
DDB_G0280475-3	GGAGCAGCAAGAATCTATGA	coq7
DDB_G0280475-1	TGAAGGTCAATTAGCAGTGT	coq7
DDB_G0274457-1	TAGTAAAGCATGTATTGAAA	coq9
DDB_G0267382-2	ACCAGATAAAGTTTGGAGTG	corA
DDB_G0267382-3	TTTATCTGGTCACAAGAGAA	corA
DDB_G0267382-1	AGTCGGTTAAACCACCTTCT	corA
DDB_G0269388-2	AGTGCATCAATTGTTTGTAG	corB
DDB_G0269388-3	TTAATTCATGCACATTCATC	corB
DDB_G0269388-1	ACCAATTGATGTTCATTGAA	corB
DDB_G0272861-2	GTACTTTCCATCAGCACCCT	cosA
DDB_G0272861-3	AGAGGTATCATCACTTTCCA	cosA
DDB_G0272861-1	GGACGTTGATCACGAAGTTA	cosA
DDB_G0276941-2	ATGAACTCCATGTTTGGACT	cotA
DDB_G0276941-3	GGATCATATGATATCCCATG	cotA
DDB_G0276941-1	ATGGGATATCATATGATCCT	cotA
DDB_G0276761-2	TTAACTGCAAAGAGTTGTTG	cotB
DDB_G0276761-3	ATTTGACATTGAGGAATATC	cotB
DDB_G0276761-1	GATGAACATGTTGCATTGGA	cotB
DDB_G0277141-2	TGTAGAACTAGATGTCCAGA	cotC
DDB_G0277141-3	ATCTTGCTCTTTGTGTTCCA	cotC
DDB_G0277141-1	GTTCTACAAACTGGTGGATA	cotC
DDB_G0283149-2	CAAGAGGTATGGAATGTGAA	cotD
DDB_G0283149-3	TCATTAGGTTGTGAAGCAAG	cotD
DDB_G0283149-1	GATTCACATGTGGTTGTATT	cotD
DDB_G0277903-2	GTTATGAATGTGTTGAGCGT	cotE
DDB_G0277903-3	TCTCTGCAAACATGGTTATC	cotE
DDB_G0277903-1	GCTCTACATTGATAGTTACT	cotE
DDB_G0288169-2	ACCATAACCAGATTAAATAG	cox10
DDB_G0288169-1	ACTATTTAATCTGGTTATGG	cox10
DDB_G0288831-2	AGCAACTTCAGTGGTGGTAT	cox17
DDB_G0288831-3	GATGAATGCATTGTTGCCAA	cox17
DDB_G0288831-1	CTCTAACTTTCTTTGTTTCT	cox17
DDB_G0288903-2	CTTCCCTTATCTGGTGGTGT	cox19
DDB_G0288903-3	TTTGGATTGTAATGTGGTGC	cox19
DDB_G0288903-1	CATTCACTATCATGATCAAG	cox19
DDB_G0281549-1	TTATTACCTTTACTTTGTTC	coxA
DDB_G0283375-2	TGTTGGTACCACAATAGGTG	coyA
DDB_G0283375-3	ATTGAACCTTGTGTTGAGGT	coyA
DDB_G0283375-1	GGTGATAATGTAACACAAAT	coyA
DDB_G0291834-2	TCATTGGCGGCGTGTACTTC	cpiA
DDB_G0291834-3	CTTTGACGGAGTGGACTGAA	cpiA
DDB_G0291834-1	TGAAACTGGTTCGACTTCAG	cpiA
DDB_G0280439-2	CCTTCAATTCAAAGTAAACT	cpiB
DDB_G0280439-3	TCTTTAGTTTCAGTTCAAGA	cpiB
DDB_G0280439-1	CCAAGTTTACTTTGAATTGA	cpiB
DDB_G0277001-2	GTTTCTTATACGAGATTGCT	cpiC
DDB_G0277001-3	AGAGTTTACGAAGCATTCAA	cpiC
DDB_G0277001-1	GTGTGGCATTAATTGGATGT	cpiC
DDB_G0269200-2	AAGAAAGTATGGTTAGCTAA	cplA
DDB_G0269200-3	TTATCTCTGATATCAGATGA	cplA
DDB_G0269200-1	CACTTGTTGCTGCTGAAACA	cplA
DDB_G0293008-2	TGTAAACAAACAGTTTGACC	cpnA
DDB_G0293008-1	GCTGGTCAATTTCGTTTAAT	cpnA
DDB_G0284791-2	TAACAGTGAATGTTAAGGTT	cpnC
DDB_G0284791-3	AACCTTAACATTCACTGTTA	cpnC
DDB_G0284791-1	TCAACAAATTGGAAACCTCC	cpnC
DDB_G0267688-2	TTAAGATAAACAATGGCTTG	cpnD
DDB_G0267688-3	AGAAATGATTGGATTCAACA	cpnD
DDB_G0267688-1	GTGATAGATTGTTTAAATTC	cpnD
DDB_G0290529-2	AGGTTTATACCTTGATTTGA	cpnE
DDB_G0290529-3	TCTGTTGAACCAATAAGAAT	cpnE
DDB_G0290529-1	GGATTAGACATTTGATTTGA	cpnE
DDB_G0291498-2	ATTGATCAACTTGATGTTGT	cpnF
DDB_G0291498-3	GGTGATTTAATTTCAAGAGA	cpnF
DDB_G0291498-1	GAAATTAAATCACCAATTGT	cpnF
DDB_G0290957-2	GTTCTCCAATCAAATGCAGT	cprA
DDB_G0290957-3	AGTATCAGCTTTGTGATTAA	cprA
DDB_G0290957-1	CACAAAGCTGATACTAAATT	cprA
DDB_G0277381-2	CTTTGTGTGAACCATTCTTT	cpras1
DDB_G0277381-3	GATGTACCAATTATTATTGT	cpras1
DDB_G0277381-1	GGTTCATCTTCATCATCAAA	cpras1
DDB_G0293376-2	AAGAAAGAAGGTGATATTAC	cpras2
DDB_G0293376-3	ACTGATTCTACTGGTTCAAT	cpras2
DDB_G0293376-1	GTTGATAATTGATAAGTTGA	cpras2
DDB_G0279799-2	ATAGGAATGTGCGTTAACTC	cprB
DDB_G0279799-3	GTTAACGCACATTCCTATAA	cprB
DDB_G0279799-1	GTTGATAACTGGAACTCCAA	cprB
DDB_G0283867-2	TAATGTGAGCTCTAGTACCA	cprC
DDB_G0283867-3	TGAATCTTGATATTGCTTGT	cprC
DDB_G0283867-1	AGAGCTCACATTAAATTAAA	cprC
DDB_G0278721-2	TTCGATGGTTCAGCCCTCAT	cprD
DDB_G0278721-3	AGAATATAGAACTACCTACT	cprD
DDB_G0278721-1	ACTGTTGATTGGAGAGCTCA	cprD
DDB_G0272815-2	ACGGGCACCAAACTCTTCTG	cprE
DDB_G0272815-3	CTTCTGAGGTGTAACTCTTT	cprE
DDB_G0272815-1	ATAGAAATGCTTTCACCGAT	cprE
DDB_G0279185-2	TCCAATCGACGGAATTAGCT	cprF
DDB_G0279185-3	GAGTGATGATGCATCGAATG	cprF
DDB_G0279185-1	ACCTTTAGCTCTCCAATCGA	cprF
DDB_G0279187-2	AGCATTTCTGTATTCAACTT	cprG
DDB_G0279187-3	AGTTCTCCAATCGACTTGAG	cprG
DDB_G0279187-1	CAAGTCGATTGGAGAACTCA	cprG
DDB_G0278401-2	ATCGAGGAATGGAATTCAAA	cprH
DDB_G0278401-3	ATAGAGATGCATTCACTGAT	cprH
DDB_G0278401-1	ATTAATGATGAGGCATCAAA	cprH
DDB_G0281585-2	ATACATTGTTCAACACCAGT	cpsf1
DDB_G0281585-3	AATGAATCTCTCTCTGAATT	cpsf1
DDB_G0281585-1	TCTTGTTCTTGCTGTTGTTG	cpsf1
DDB_G0270392-2	CATTCAGATACGACACATAT	cpsf2
DDB_G0270392-3	GGATTAACAGGTACAATATA	cpsf2
DDB_G0270392-1	ATCAAATTTACAGCATTATC	cpsf2
DDB_G0274799-2	ATTCCATAAATTGCTTTAGT	cpsf3
DDB_G0274799-3	ACCATTGAAAGGTGGTACAG	cpsf3
DDB_G0274799-1	GAAACTAAACCAGAATAAGC	cpsf3
DDB_G0270148-2	GAATGTCCATGGTATAGTCG	cpsf4
DDB_G0270148-3	GAGCAGTAGTTTGTAAACAT	cpsf4
DDB_G0270148-1	ATATGGACAATCAGAACCTT	cpsf4
DDB_G0270314-2	GTCTTTCCATCTACTGTACA	crip
DDB_G0270314-3	TTATGTTCTGATTGCAGAAA	crip
DDB_G0270314-1	AGCACAAACGCCACATTTAG	crip
DDB_G0280983-2	TCAAGTAATGATATAAGGAG	crlA
DDB_G0280983-3	ATATCACTATCACGATAATA	crlA
DDB_G0280983-1	TCATCAACTATGGGTATAGT	crlA
DDB_G0289395-2	GAAATTAATAATAGTGGAGT	crlB
DDB_G0289395-1	TGTTGATGACAATATTGGTG	crlB
DDB_G0283619-2	GGCAATGGTAGTTCCCACTA	crlC
DDB_G0283619-3	TCCCACTATGGTGGTATAGG	crlC
DDB_G0283619-1	GGTGGTTCTGGCAATGGTAC	crlC
DDB_G0283579-2	ATGGATGATAGAGTTAAGAT	crlD
DDB_G0283579-3	ATCATGTTCATCATTGAGTA	crlD
DDB_G0283579-1	GTTGGAAGAGGTGAATAAGA	crlD
DDB_G0286301-2	TCTTATGTGCTTAATCTAGT	crlE
DDB_G0286301-3	GATAATGATGTACGTAGTAA	crlE
DDB_G0286301-1	GGATCAATACTGTGTTTAAT	crlE
DDB_G0290185-2	GAGGTTTCGTCACTGAATTG	crlF
DDB_G0290185-3	TTGGACAAGCAACAATTATG	crlF
DDB_G0290185-1	AATGACCCTATCATTGATAT	crlF
DDB_G0279599-1	TCATCATCATTATCATTAGT	crlG
DDB_G0278799-2	AATGCAAATATTCGTGACTT	crop
DDB_G0278799-3	GAATGGGTTCGTGTAATTGA	crop
DDB_G0278799-1	AACGGTGATGCTAATCATCA	crop
DDB_G0282607-2	ATGGTGTTTCAGAGATAGAA	crsA
DDB_G0282607-3	ACGTTTATAGTCAAGAAAGT	crsA
DDB_G0282607-1	ATATATTTGTACAAACGACG	crsA
DDB_G0283539-2	CATACTGCAGGTAAATGGTT	crtA
DDB_G0283539-3	CAAGATGGGTTGTTAGTGAT	crtA
DDB_G0283539-1	AGTGATTGGCATAAAGAAGA	crtA
DDB_G0278077-2	TGAATAAAGCTGCTCTATTG	crtf
DDB_G0278077-1	TGTTGCAAGAAGATAATGAA	crtf
DDB_G0276943-2	ATATTTGAGTACCATGGCAC	crtp1
DDB_G0276943-3	GGAAATCTCTTGTTTCTTGC	crtp1
DDB_G0276943-1	TGGCTCGACAATATTTATAG	crtp1
DDB_G0277321-2	GGGAATGATCTAGTATCTTT	crtp2
DDB_G0277321-1	ATACTAGATCATTCCCACAA	crtp2
DDB_G0270204-1	ATTTGTGATAATGGGATTAT	crtp3
DDB_G0285419-2	CCATGGTCCTATGTTAGAGA	cryS
DDB_G0285419-3	AAAGGAAGTTGTTCTGAAGT	cryS
DDB_G0285419-1	GAACCTGGATTAACTGTTCT	cryS
DDB_G0289073-2	TGGCCACCAATAGTTACAAC	csaA
DDB_G0289073-3	GCATTGTAACGATGCGGTAT	csaA
DDB_G0289073-1	CAATAACTGGATCACAGGTC	csaA
DDB_G0272833-2	TTTACCTTCAGTTTGGTATT	csbA
DDB_G0272833-1	ACCAAACTGAAGGTAAACTT	csbA
DDB_G0272562-2	GATGTAAACTAACTTTGATG	csbB
DDB_G0272562-3	AAACAGAAACAATATATTGG	csbB
DDB_G0272562-1	TATATTGGAGGAAATATTAG	csbB
DDB_G0272756-2	ATCCAAGTACCCTGGGATTC	csbC
DDB_G0272756-1	TGGTGTTGGAAGAATACGGG	csbC
DDB_G0267426-2	ATGTTACAACTGCTGTATTT	cshA
DDB_G0267426-3	AAAGAATTACAATTAGCCAA	cshA
DDB_G0267426-1	ACAGTTACAGATAATAGAAA	cshA
DDB_G0283587-2	GTATTGTAGAGTTCAAGATT	csn1
DDB_G0283587-3	ACAATCATCAATAAATCACA	csn1
DDB_G0283587-1	AGAAGTTGAAGCATATAATA	csn1
DDB_G0289361-2	ATACATCATATCTTCATCGT	csn2
DDB_G0289361-3	TGGAGATTTCGATAATATGT	csn2
DDB_G0289361-1	CCGATGATTTAGTGTATGGA	csn2
DDB_G0291848-2	TTTACCTTGATCACTGCCTT	csn3
DDB_G0291848-3	TGAATGATTTCTGACATCAA	csn3
DDB_G0291848-1	GATGTCAGAAATCATTCATT	csn3
DDB_G0293844-2	TTGTCTTATTGCTATTCCAT	csn4
DDB_G0293844-3	GAGGATATTCAAATGGAGTT	csn4
DDB_G0293844-1	ATTGTACGTGAAATTACTAA	csn4
DDB_G0284597-2	ATGGTTATGCATGCTAGATC	csn5
DDB_G0284597-3	AGTTGAAGCTTATGAATACA	csn5
DDB_G0284597-1	AGAAGTTATGGGTATGTTAA	csn5
DDB_G0293180-2	TTATTAGGTTGGTACTCAAC	csn6
DDB_G0293180-3	AGAGTAATTGGTGTTATTCT	csn6
DDB_G0293180-1	CAAGATAATTGTAGAGTAAT	csn6
DDB_G0271282-2	GTATTAGCCAAATCCTCAAA	csn7
DDB_G0271282-3	TCATTTGTGGAGTCAATTGT	csn7
DDB_G0271282-1	TACTCAACAAGAAACCTTGA	csn7
DDB_G0275471-2	AGTGAAGTATATGTTATTGT	csn8
DDB_G0275471-1	TGTTATTGTTGGATTGGTTT	csn8
DDB_G0284601-2	TAAACGAGGATGAAATGGCT	csnk2b
DDB_G0284601-3	AGATCAGCTGATATTCTTTA	csnk2b
DDB_G0284601-1	CCTTGGTATTGCAATTTAAA	csnk2b
DDB_G0277835-2	TTACCTCGTTGTGAATCTCT	cspA
DDB_G0277835-3	TACCATTTGCTCTTGTTCAG	cspA
DDB_G0277835-1	TTAAGAGATTCACATGCTAC	cspA
DDB_G0292808-2	AGATCTTGTGCAGCTTACAG	cspB
DDB_G0292808-3	CGATATCAACGATGAAATCC	cspB
DDB_G0292808-1	ATGGACATGGTCAATATGGT	cspB
DDB_G0278769-2	GGTGGATTAGGTATGCATAG	cstf1
DDB_G0278769-3	GCCTCTCCTTTAATTGGACA	cstf1
DDB_G0278769-1	TTGTATCAATCTACTATATC	cstf1
DDB_G0280529-2	CAACAAATGGGAAATACAGG	cstf2
DDB_G0280529-3	TGTTGAATTCTTGGATCATT	cstf2
DDB_G0280529-1	AATGATCCAAGAATTCAACA	cstf2
DDB_G0286645-2	AAACTTGGTGATATGGGTGT	cstf3
DDB_G0286645-3	GTAATAGTTACTGCAGTAGT	cstf3
DDB_G0286645-1	GAAGTTATAGTATCTTGTGA	cstf3
DDB_G0293004-2	TGAATGTAGATAATAGCAAA	ctaA
DDB_G0293004-1	TCAAATGATAGTAGTATTGG	ctaA
DDB_G0274233-2	AATGATGTTAGATTAGTATG	ctbsA
DDB_G0274233-3	TGTCTTGGTGCAATTTGAAG	ctbsA
DDB_G0274233-1	GTTCAAAGTACATTTACAGA	ctbsA
DDB_G0276795-2	TGGGATCATTTGACAACTAT	ctbsB
DDB_G0276795-3	CACAACTCAACATTTGAACA	ctbsB
DDB_G0276795-1	AAATGATCCCAATTATAGTA	ctbsB
DDB_G0290365-2	AATGATGAAGTAGATGACCT	ctdspl2
DDB_G0290365-3	ATTGTGATGTCTCTTCACAT	ctdspl2
DDB_G0290365-1	GATGAAGACTGTGATGAGGA	ctdspl2
DDB_G0274597-2	AGACAACAGCGGAGTTGACA	ctnA
DDB_G0274597-3	GTCGAGTGAAGAGACAACAG	ctnA
DDB_G0274597-1	GATCTTTGCTCAGCTGTTCC	ctnA
DDB_G0279797-2	ATGGTGAAAGTGGTACCGTG	ctnB
DDB_G0279797-3	ACAAACGGCACCACATGAAG	ctnB
DDB_G0279797-1	ATGTTGGACATAAACTGAAT	ctnB
DDB_G0276479-2	ATAGCACATACCATACATAA	ctnC
DDB_G0276479-3	TGTGATGCAGTTGGAATTAA	ctnC
DDB_G0276479-1	GTTGTAATTAATCCAATGAG	ctnC
DDB_G0285939-2	TGCTGATGCAGTTTCCTCAT	ctnnA
DDB_G0285939-3	ATGGAATAGAGTACCACAAA	ctnnA
DDB_G0285939-1	TTCGTGCAAGAGAAGATCCA	ctnnA
DDB_G0292778-1	TTAGGATCAATAGTATCATT	ctnnbl1
DDB_G0279445-2	TTGGAATAGCGACACTTATT	ctns
DDB_G0279445-3	CTCTGTTGTACTGGTATTGG	ctns
DDB_G0279445-1	GATATAGCATTTGCAATACA	ctns
DDB_G0280567-2	GAGGATCATTGCTGTACTAC	ctps
DDB_G0280567-3	AATACTTCACCATGTTCGAA	ctps
DDB_G0280567-1	CACGTAATCCCATTGATTTG	ctps
DDB_G0277841-2	AATTAGCACCATTAGATCTT	ctr9
DDB_G0277841-3	GCAAGTTATTATACACAATT	ctr9
DDB_G0277841-1	TAGAATTACAGATTTCATAG	ctr9
DDB_G0291227-2	ATTGCGATTAGCTCCTATGC	ctrA
DDB_G0291227-3	CATCTTGAAATCCATTGACT	ctrA
DDB_G0291227-1	TCAGCTCGTATTCCAGCATC	ctrA
DDB_G0279983-2	TTGGTTGCTGGTATATGTTG	ctrB
DDB_G0279983-3	AGCAATTGTAATCTCTTATT	ctrB
DDB_G0279983-1	ACTTGTTGAGATTTCATCAG	ctrB
DDB_G0291201-2	TCAGCTCGTATTCCAGTTTC	ctrC
DDB_G0291201-3	TAGCAGTAAATATTCACCGT	ctrC
DDB_G0291201-1	ACATTTGCTTACGTATCATT	ctrC
DDB_G0283921-2	CTTCTACCCAAGTTTCGTGA	ctsB
DDB_G0283921-3	GTTTGAGCATTGAAAGAAGT	ctsB
DDB_G0283921-1	CTTTCAATGCTCAAACCAAC	ctsB
DDB_G0279411-2	TACTTTGAAGGCTTGACCTG	ctsD
DDB_G0279411-3	GTTGGCGACATATGTGCTTG	ctsD
DDB_G0279411-1	AGATTATCTGCTCTCAATGC	ctsD
DDB_G0283401-2	GTGGAGCAACGTTGACATCT	ctsZ
DDB_G0283401-3	TTTCTCCAATCCCATGATTG	ctsZ
DDB_G0283401-1	ATCAAAGTTGATACTCAAAC	ctsZ
DDB_G0282921-2	TCAATCGACGAAGGTATTAC	ctu1
DDB_G0282921-3	TACCTTCGTCGATTGATAAA	ctu1
DDB_G0282921-1	AGAGGTGATAGAGTTGCAAT	ctu1
DDB_G0268714-2	TTAGATCAGAACAATTATGT	ctu2
DDB_G0268714-3	TCAGAAGAATTACCATCATG	ctu2
DDB_G0268714-1	TTATTAGTTGCTTTATCAGG	ctu2
DDB_G0289483-2	GTCGGTAAAGACTTGAGTGA	ctxA
DDB_G0289483-3	ATCATATTAATACGAGCTTT	ctxA
DDB_G0289483-1	CGTATTGCTGTTATTAGTGA	ctxA
DDB_G0276893-2	TGAATTGACCCATGATGTAA	ctxB
DDB_G0276893-3	GTTTCAACTGATCTCAGTGA	ctxB
DDB_G0276893-1	GTTCGAGATCGAATTTCTTT	ctxB
DDB_G0294557-2	CTCAACTTGCTCAAAGTAGA	ctxC
DDB_G0294557-3	TCTACATCAACATCAGCAGA	ctxC
DDB_G0294557-1	TTGAGTTTGTGATATTGGTT	ctxC
DDB_G0284465-2	AATATTGATTTGGGTCATTA	cudA
DDB_G0284465-3	TCACCAAATGGTACTACAAA	cudA
DDB_G0284465-1	TTTGGTGAATTTGAATAATC	cudA
DDB_G0291972-2	AGTTTAACACTTCTCTTGGT	culA
DDB_G0291972-3	GCACCAGATGCTTGTTGTTT	culA
DDB_G0291972-1	TAAATTCCTTCCTCTAATTC	culA
DDB_G0267384-2	TTTCATAAACATCAGGTGGA	culB
DDB_G0267384-1	AATGGTTCACAATATGGTTG	culB
DDB_G0284903-2	TACTAGAATTAAACTCGAGT	culC
DDB_G0284903-3	ACAAAGTCATGGAGTATTAG	culC
DDB_G0284903-1	GGTCGATAAACATTTGAAAG	culC
DDB_G0292794-2	CCTGCTAAACTATTCGTTAA	culD
DDB_G0292794-3	CCATTAACGAATAGTTTAGC	culD
DDB_G0292794-1	ACCAATATCTTCTTTGCTGG	culD
DDB_G0278991-2	TCAGAAATCAATGGAATGAG	culE
DDB_G0278991-1	AAATAACAGTTGATGAGTTA	culE
DDB_G0293536-2	ACATGGCTTCTTTCTGATGA	cupD
DDB_G0293536-3	TATTCAAACTGTCGATATCA	cupD
DDB_G0293536-1	TTTGCTACGAATGAGTATTT	cupD
DDB_G0272242-2	TGTAGACAAATGGACGCAAA	cupI
DDB_G0272242-3	CGGGTACTCAATGTATTCTA	cupI
DDB_G0272242-1	GATATTTGCCAAAGTTGACT	cupI
DDB_G0277959-2	CAAATAATGAAAGACAGACT	cupJ
DDB_G0277959-3	ACTTGGAAATTGGGTAGTAA	cupJ
DDB_G0277959-1	ATGAGTGATATTAGAAGCTC	cupJ
DDB_G0283621-2	AAATAATACATTCCGTACTA	cutA
DDB_G0283621-3	TTGGACGTGGATATTCAATA	cutA
DDB_G0283621-1	TAGAGATGCAGATATGGAAG	cutA
DDB_G0287539-2	GTAATGATTAGACCACGTAG	cutc
DDB_G0287539-3	GGTGGGTTAACACCAAGTTA	cutc
DDB_G0287539-1	AATCAATGTTCATCATTCAG	cutc
DDB_G0284563-2	TCTAGCGGATTAACTAAAGT	cwc2
DDB_G0284563-3	TTAGTTAATCCGCTAGATTT	cwc2
DDB_G0284563-1	ATTTCTGTTGTTACTTTGCA	cwc2
DDB_G0281393-2	TGACACAAATGTGGAGGATT	cxdA
DDB_G0281393-3	GAGGATTGGGTCATCGAGGA	cxdA
DDB_G0281393-1	GCTGATAATCACATCAAAGT	cxdA
DDB_G0269118-2	AGCTACTCCATCTCACTCTA	cxeA
DDB_G0269118-3	TTCGGTCATGAAGTCTTAAC	cxeA
DDB_G0269118-1	CTTAAACACATTAGCTCTGA	cxeA
DDB_G0282097-2	GAGGGTTACGGTACACCAAA	cxfA
DDB_G0282097-3	ATTGTATGATTCGTTACCAG	cxfA
DDB_G0282097-1	GAAGAGGCCACTAACAGTAA	cxfA
DDB_G0277837-2	CACCTGGGATGATACCTAAA	cxgE
DDB_G0277837-3	AATGAGAGCTGGTAATGCGT	cxgE
DDB_G0277837-1	GATATTTGAACCAAACACCT	cxgE
DDB_G0277839-2	GCAGGTTGTTTCTTTAAATA	cxgS
DDB_G0277839-3	TCTCAACTCGTTCAAGATAT	cxgS
DDB_G0277839-1	AGTTGAGATTTAACAACTTT	cxgS
DDB_G0276033-2	TTTGTCGTTGAACATCCAGG	cyb5A
DDB_G0276033-3	ACTGTTCATTAAACAGTTTA	cyb5A
DDB_G0276033-1	CTCAGAATTGGTCGTATCGA	cyb5A
DDB_G0277079-2	GATTCAGTAGAAATTGGGAT	cyb5B
[truncated: 25,406 more rows]
