# Supplementary material for: CRISPR/Cas9-based genome-wide screening of Dictyostelium
Source: Sci Rep. 2022 Jul 2;12:11215. doi: 10.1038/s41598-022-15500-3 (PMC9250498; doi:10.1038/s41598-022-15500-3)
Supplement: Supplementary file 3 — Dataset S2. [file 41598_2022_15500_MOESM3_ESM.xlsx]

## Sheet: Supplementary Data 2
DDB ID + gRNA ID	Target sequence	Gene
DDB_G0291255-1	TCCAACACCACATCTTTGGT	29C
DDB_G0291255-2	TGGTATTGGTTTAGTTGATT	29C
DDB_G0291255-3	GGCTTAGTCTCATCATCATT	29C
DDB_G0291255-4	GTCAAAACCTACCAAAGATG	29C
DDB_G0291255-5	AAGTTAAACTGTGGGAGTTG	29C
DDB_G0280847-1	GTGGTCCATGACCATTACCA	2C
DDB_G0280847-2	TTACCATGGCCATGATTATG	2C
DDB_G0280847-3	GCATGTAGTGTCGGTAGTGG	2C
DDB_G0280847-4	AGATCTAGTTTCTCATCATT	2C
DDB_G0272795-1	ATTCTTGACAGTTTCCATTA	3B-1
DDB_G0272795-2	TTATTAAATGAAATCCCAAA	3B-1
DDB_G0272795-3	AGGATAATGTGATGTTTGTT	3B-1
DDB_G0272795-4	TTTCAACGACTGAAACTCTG	3B-1
DDB_G0272795-5	GACTGAAACTCTGTGGTTCT	3B-1
DDB_G0284831-1	TTACCTTTCTTTCATATCTA	4cl1
DDB_G0284831-2	AATGTTATTCTTAATGTTGA	4cl1
DDB_G0284831-3	AATGCCTCCAATTCGGCAGG	4cl1
DDB_G0284831-4	TGCTGCTCCATTGAGTTCAG	4cl1
DDB_G0284831-5	CCAATTCGGCAGGAGGTACT	4cl1
DDB_G0284745-1	TTTATAGTTTGTCGTTTCAA	4cl2
DDB_G0284745-2	TATTGCAGGTCAAACTTTAA	4cl2
DDB_G0284745-3	GGAAAACTCATAATTAAACA	4cl2
DDB_G0284745-4	TCTTCAACCTCTCTGCTTAA	4cl2
DDB_G0284745-5	CGCTGCTCCATTAAGCAGAG	4cl2
DDB_G0284743-1	CCCAAATGGATTAGTTAAAT	4cl3
DDB_G0284743-2	CGATTTAACTAATCCATTTG	4cl3
DDB_G0284743-3	AAACCAAAGGAATGAAAGAA	4cl3
DDB_G0284743-4	AGCTAATAGATTGGGTAAGA	4cl3
DDB_G0284743-5	TATGTGTAACATTAAACCAA	4cl3
DDB_G0287199-1	CATTAATTGATTTGGCTGGT	5nt
DDB_G0287199-2	GAATCATTTAAATTTCTTTG	5nt
DDB_G0287199-3	TCAATTGAAATCACAATTAG	5nt
DDB_G0287199-4	CCACCAGCCAAATCAATTAA	5nt
DDB_G0287199-5	ACTTGGTGGATAGAATTTAA	5nt
DDB_G0275437-1	GATGGATTATTAGGTGCAAT	7E
DDB_G0275437-2	GTATCATGTGGAGAATGTGG	7E
DDB_G0275437-3	ATGTTAATTTCCCCAAATGG	7E
DDB_G0275437-4	GGTATGTTAATTTCCCCAAA	7E
DDB_G0275437-5	AATTGAGGATGAAGTTGATT	7E
DDB_G0288877-1	AAGTTATAGACAAAGAAAAG	aarA
DDB_G0288877-2	TATCTATCAGTTGTCGAGCA	aarA
DDB_G0288877-3	TCTTATCTGCAAATGATCTT	aarA
DDB_G0288877-4	GTTTAACTTGTAAAAGAATT	aarA
DDB_G0288877-5	ATACTACTATTATTTAACAA	aarA
DDB_G0284835-1	ATTGTATGGTTGAGCTTTGA	aass
DDB_G0284835-2	AATAGAAGATTAGTTCGTTT	aass
DDB_G0284835-3	TGTCTAATTGTGATTAAACG	aass
DDB_G0284835-4	CCAAGTCATAAATTGACAGT	aass
DDB_G0284835-5	TGCCGATGTAAATGGTTCAT	aass
DDB_G0268664-1	GAATGGAGATCCGAAGTTAA	aatA
DDB_G0268664-2	TACGTACCAAACCCAACATG	aatA
DDB_G0268664-3	ACATTATGGTTACCCCATGT	aatA
DDB_G0268664-4	TCGATCCAACCGCTGAGCAA	aatA
DDB_G0268664-5	GTCAAATACCTTAAAAAACA	aatA
DDB_G0282493-1	AGACGAGCACCATGGGTTGG	aatB
DDB_G0282493-2	TTTACAAGGATATCAACTTG	aatB
DDB_G0282493-3	CATAACATTTGCAAGGAGAG	aatB
DDB_G0282493-4	CAAGGAGAGTGGTGTCCAAT	aatB
DDB_G0282493-5	TTATGATGATTGGTCCATGA	aatB
DDB_G0291994-1	CATTTGGTGATAATATTAAA	abcA1
DDB_G0291994-2	CAGGGGGCAGCAAGGGTTTG	abcA1
DDB_G0291994-3	GGGGCAGCAAGGGTTTGGGG	abcA1
DDB_G0291994-4	GATTACCATTATCGTTGGGT	abcA1
DDB_G0291994-5	AACCAACAGCAATGGTGCAT	abcA1
DDB_G0283387-1	TACATTGAATACCTATAGTC	abcA10
DDB_G0283387-2	TCACTATCACCACTAAGTAA	abcA10
DDB_G0283387-3	TTCTTCAATACTTGACAATG	abcA10
DDB_G0283387-4	TCTATTATACTCTTTCAGTA	abcA10
DDB_G0283387-5	TTCAATACTTGACAATGTGG	abcA10
DDB_G0275453-1	ATCGTCACAGATAGAGATAA	abcA11
DDB_G0275453-2	GCAACAAGAGTTGAAAGATT	abcA11
DDB_G0275453-3	ATTAAAAGATTAGTAAGAGA	abcA11
DDB_G0275453-4	TTCTGCTTCATCTTCAAGTC	abcA11
DDB_G0275453-5	AAAAGATTAGTAAGAGATGG	abcA11
DDB_G0267438-1	AAGAAGGAATATTTAGATAG	abcA2
DDB_G0267438-2	AAGAACTAGACTCTTATCAG	abcA2
DDB_G0267438-3	ACATTATATTGCGCAATTAA	abcA2
DDB_G0267438-4	TCATCCGTCAGAAAACATCT	abcA2
DDB_G0267438-5	AGAACTAGACTCTTATCAGT	abcA2
DDB_G0293436-1	TTTGCCATAAATGTATATAA	abcA3
DDB_G0293436-2	TTATGGCAAACTTGGACCGA	abcA3
DDB_G0293436-3	CAGTTGTTGCAAGATTCATG	abcA3
DDB_G0293436-4	TAAGAAAATAAATAACTTAG	abcA3
DDB_G0293436-5	GAGGAGTAATGGGAGGATTA	abcA3
DDB_G0274121-1	AATATGGTATTCCAAAGAAA	abcA4
DDB_G0274121-2	AAGTATTAATTTCCTTCCGT	abcA4
DDB_G0274121-3	ACAATTTCAATTATCGCAAA	abcA4
DDB_G0274121-4	GGGAGAAATGGACCGACGGA	abcA4
DDB_G0274121-5	TTCTCCCAAAATGAAATATA	abcA4
DDB_G0274119-1	CAAGTTCGCGTAGAAAAGTA	abcA5
DDB_G0274119-2	TAGATCGACTATAATATTCT	abcA5
DDB_G0274119-3	ACAAAAAGGTATTGGACAGT	abcA5
DDB_G0274119-4	CCAATACCATCCACAGACCA	abcA5
DDB_G0274119-5	ACCACCACTACCTTGGTCTG	abcA5
DDB_G0291245-1	AATTATTCAATGATGGTTTA	abcA6
DDB_G0291245-2	TCATTGTTTAATAATTGCAT	abcA6
DDB_G0291245-3	GCAATTGCAACACCATCAGA	abcA6
DDB_G0291245-4	ATTTGATTAATACCATCTGA	abcA6
DDB_G0291245-5	TATTCAATGATGGTTTATGG	abcA6
DDB_G0271140-1	AAATAAAGATTACTTAACGC	abcA7
DDB_G0271140-2	CCTCTACTAAATGCTAAAAT	abcA7
DDB_G0271140-3	TTAATCAATATGAAATATAT	abcA7
DDB_G0271140-4	TTGGAATGGTAGTGATCTTT	abcA7
DDB_G0271140-5	ATTGGAATGGTAGTGATCTT	abcA7
DDB_G0271138-1	GAAAGACCACGAATTATAAA	abcA8
DDB_G0271138-2	ATGTGGTTAGTCTATTTGGT	abcA8
DDB_G0271138-3	AAAGAGAAAAATTTAAAACA	abcA8
DDB_G0271138-4	AACTTGAAGAAATTGCAAAA	abcA8
DDB_G0271138-5	GAAAAATTTAAAACAAGGTA	abcA8
DDB_G0291980-1	TAATGGCATAATAAAAGATA	abcA9
DDB_G0291980-2	TATTTCTTCTGAATTGAGAA	abcA9
DDB_G0291980-3	TAATGTTAATAATAGGTCAT	abcA9
DDB_G0291980-4	GTTCTTACCGAATCATTTGA	abcA9
DDB_G0291980-5	CCAAAAGATATCGAATTGCA	abcA9
DDB_G0293416-1	TCATCTAATAAGAGGATCAT	abcB1
DDB_G0293416-2	TAAATTATTAAAACTATGAG	abcB1
DDB_G0293416-3	TTGGATCCAGTTTGGTATCG	abcB1
DDB_G0293416-4	AGGTAGCTTCATCTAATAAG	abcB1
DDB_G0293416-5	AGTTGGTTATTCTATTTAGC	abcB1
DDB_G0293438-1	TAAAATTGAGTAGAGGTGAT	abcB2
DDB_G0293438-2	GTTAATAGACAACAAAAAGG	abcB2
DDB_G0293438-3	GTACCAGATAGACCATGGCA	abcB2
DDB_G0293438-4	AATACATCACCACCTTGCCA	abcB2
DDB_G0293438-5	ACACTCACCTATTGGTATGG	abcB2
DDB_G0291714-1	AAACACCATAATCCCAACTC	abcB3
DDB_G0291714-2	ACTGATGCAGCATTGGTCCA	abcB3
DDB_G0291714-3	AAATATAATAGACCAGAGTT	abcB3
DDB_G0291714-4	ATCAACTATAATATCATTGT	abcB3
DDB_G0291714-5	TAAATATAATAGACCAGAGT	abcB3
DDB_G0279915-1	ATGCCAATGATGTAACACCT	abcB4
DDB_G0279915-2	TTAAATCACCCGTTGAATTC	abcB4
DDB_G0279915-3	ACTTTCAAGTGATGTACAGT	abcB4
DDB_G0279915-4	CATGAACATGTGGACGTGTT	abcB4
DDB_G0279915-5	GACTTTGTTTGGAGCAATGT	abcB4
DDB_G0292554-1	AAACCATTAAAATTAGAAAA	abcB5
DDB_G0292554-2	TAAACAATCATTAGTTGATA	abcB5
DDB_G0292554-3	GCAGTGAAGATAACATCAAA	abcB5
DDB_G0292554-4	ATGTGCTACCTTTGAGAAAA	abcB5
DDB_G0292554-5	GAAATAGTATTGAATTTAAG	abcB5
DDB_G0282931-1	TGAAAGCAGTAAGTATCATT	abcB6
DDB_G0282931-2	CAACATTGGTCATAGCTCAT	abcB6
DDB_G0282931-3	AAGAGAATGATAAAATATCA	abcB6
DDB_G0282931-4	TATAAAAAGTTCAGTCATTG	abcB6
DDB_G0282931-5	ACTTGGAGAGCATCACAAAA	abcB6
DDB_G0269720-1	ATTTGGTAGTTTATTAGTTA	abcB7
DDB_G0269720-2	TTTGGTAGTTTATTAGTTAT	abcB7
DDB_G0269720-3	TTATAGTTAATAAAGGTCAA	abcB7
DDB_G0269720-4	TCGAAAATTACAGTTTGTAG	abcB7
DDB_G0269720-5	GTGGAACAAAATATTAGATA	abcB7
DDB_G0280541-1	CAATCGTTATTAAAATCGGT	abcC1
DDB_G0280541-2	TCATTCTTCTAATAGAGAGG	abcC1
DDB_G0280541-3	ATACCATTTCTATTATTGAT	abcC1
DDB_G0280541-4	GCTCAAAGAATGCTAATTTC	abcC1
DDB_G0280541-5	ATAAATCAAAAAGATCATAT	abcC1
DDB_G0280977-1	GGAATCAATATTACTAGGTG	abcC10
DDB_G0280977-2	AAACTTAAAGAAGATTCATT	abcC10
DDB_G0280977-3	TGGTGGTGGTTTATTATTCT	abcC10
DDB_G0280977-4	TGCAGTTGTTAAATCTTTAG	abcC10
DDB_G0280977-5	TACTCATCAAATTTACAATT	abcC10
DDB_G0280973-1	AAAACTAGACCAACATCAGA	abcC12
DDB_G0280973-2	AAAGAGAAAGAAGATTCATT	abcC12
DDB_G0280973-3	TATTTACATAGGTGTTGGTA	abcC12
DDB_G0280973-4	TACATGAAAAGAACACAATA	abcC12
DDB_G0280973-5	TGGATCTCAATTTGTTGGGC	abcC12
DDB_G0280539-1	AATGAAAAATGGCCATCTAA	abcC13
DDB_G0280539-2	TTCTTTGTGAAAGTGCCCCA	abcC13
DDB_G0280539-3	TCTAACAGCCCAATTTAAAT	abcC13
DDB_G0280539-4	AATGTGTACCTATTTAAATT	abcC13
DDB_G0280539-5	ATAACCAAAAATCTGTCATT	abcC13
DDB_G0287589-1	GAAGATATTTATAAAGCTAT	abcC14
DDB_G0287589-2	TCTTCAGGTAAATAAATTAA	abcC14
DDB_G0287589-3	ATCTTCAGGTAAATAAATTA	abcC14
DDB_G0287589-4	TGATATTGATATTCATATGT	abcC14
DDB_G0287589-5	GTACACAACATGGTGTTGAT	abcC14
DDB_G0280459-1	TTGATTTATTTAGCCTATAT	abcC15
DDB_G0280459-2	AAATACAAATCCACCAATAT	abcC15
DDB_G0280459-3	ATTTATTTAGCCTATATTGG	abcC15
DDB_G0280459-4	TCTAAAACATCGTATTCAAT	abcC15
DDB_G0280459-5	ACTAAACTCTCTAATTTCAT	abcC15
DDB_G0280055-1	TTAACCAAAAATCTGATAAT	abcC2
DDB_G0280055-2	AGTATACTGATGATGAAATT	abcC2
DDB_G0280055-3	TCTTCAGTGTGGTTCAACTG	abcC2
DDB_G0280055-4	ATTGGCTGTAACTACTGCAT	abcC2
DDB_G0280055-5	TTTAGATAGAATGATAACAC	abcC2
DDB_G0287691-1	GTACAAGAACATTTGTAGAT	abcC3
DDB_G0287691-2	TCAAAAGTGATAGCACCATG	abcC3
DDB_G0287691-3	CATTAGAGCCTATAGAAAGA	abcC3
DDB_G0287691-4	AGATGGTGTTGATAATTTAA	abcC3
DDB_G0287691-5	CATTGCTCTATAACGAGAGA	abcC3
DDB_G0286559-1	ACTTTAATATTGAAAACTGG	abcC5
DDB_G0286559-2	TTGTATCAAAGGTATTCTAA	abcC5
DDB_G0286559-3	ATCTATAGAAGAAAATTAGT	abcC5
DDB_G0286559-4	CGTATCGTAGAGTTATCAAG	abcC5
DDB_G0286559-5	GTTAATGATAATTGGTCACA	abcC5
DDB_G0287593-1	TAATCTTTGAAGTATATAGT	abcC6
DDB_G0287593-2	GTATTGAGTAAAAAATACGT	abcC6
DDB_G0287593-3	ACTTAATATTTGGATGAAAT	abcC6
DDB_G0287593-4	ATCCCACTAAACTTAATATT	abcC6
DDB_G0287593-5	CTTCTAAGTCAACGATTCTA	abcC6
DDB_G0291243-1	GCATTACTTTGTTGGACTAT	abcC7
DDB_G0291243-2	AAAGATTGAAATCATTTCTT	abcC7
DDB_G0291243-3	CTTTGCTAGCATTACTTTGT	abcC7
DDB_G0291243-4	CTTTGACTGGTTATTTAAAT	abcC7
DDB_G0291243-5	TATTGGTACACAATGAAATG	abcC7
DDB_G0284867-1	GTTGTTATAGAGTTGGTATG	abcC8
DDB_G0284867-2	TCAATATCTCCTCAAATAGA	abcC8
DDB_G0284867-3	GGCATCGATATCACCGAGTT	abcC8
DDB_G0284867-4	TGGCATCGATATCACCGAGT	abcC8
DDB_G0284867-5	AAGTGGATTTAAACCCAACT	abcC8
DDB_G0285165-1	AAACAACAATCTAGATTCAT	abcC9
DDB_G0285165-2	TTACCAAAATAAGAATTTAT	abcC9
DDB_G0285165-3	ATTCATTAAAATGTATGCTT	abcC9
DDB_G0285165-4	GATTCATTAAAATGTATGCT	abcC9
DDB_G0285165-5	ATTGTTCCACTGAATAACCA	abcC9
DDB_G0279917-1	AATGATGCCATTATCAATAC	abcD1
DDB_G0279917-2	AATTGGTGGTAGTGCATTGT	abcD1
DDB_G0279917-3	TACTATGTTGCAAAAGAATT	abcD1
DDB_G0279917-4	ATAAATAGAAAAAAGAATAA	abcD1
DDB_G0279917-5	ATCATATAATTGTATTATGT	abcD1
DDB_G0293194-1	ATTAGTTGTTGTCATGGGTT	abcD2
DDB_G0293194-2	GAAATATGAAACTGATATGT	abcD2
DDB_G0293194-3	AAGAAAATTAGTTGTTGTCA	abcD2
DDB_G0293194-4	TAATTGTGGACGATGAGAAA	abcD2
DDB_G0293194-5	AGAAAATTAGTTGTTGTCAT	abcD2
DDB_G0279919-1	ATAACCATAAACAATCAACG	abcD3
DDB_G0279919-2	ATTATAAAATAATTTATAAG	abcD3
DDB_G0279919-3	ACGATGACCAACACTAATGA	abcD3
DDB_G0279919-4	TATTCTGTTGCTAAAGAATT	abcD3
DDB_G0279919-5	TTCGTATCATCATTGATTAA	abcD3
DDB_G0290483-1	GTATTGCCCAGTCGTAAAGA	abcE1
DDB_G0290483-2	GAAAGATTATCAACGTATTG	abcE1
DDB_G0290483-3	AATCAAGTACTCAATTTATC	abcE1
DDB_G0290483-4	TCTACGATAATCCACCAACT	abcE1
DDB_G0290483-5	TTGTAACTGACATTCAACTC	abcE1
DDB_G0285997-1	ACGATTCCAATTGACCAAGT	abcF1
DDB_G0285997-2	TTCAGGTTCCAAGAATTGAA	abcF1
DDB_G0285997-3	GTTCAGGTTCCAAGAATTGA	abcF1
DDB_G0285997-4	CGCAATCAATGGTATAGTGG	abcF1
DDB_G0285997-5	TAGCGCAATCAATGGTATAG	abcF1
DDB_G0284047-1	AAGAAAACTAAAGATCTTTC	abcF2
DDB_G0284047-2	TATTCCAATTTGGTCCGTCA	abcF2
DDB_G0284047-3	CAATCAAAATTAAAATACTA	abcF2
DDB_G0284047-4	TTATCAAAATGCATGATTGG	abcF2
DDB_G0284047-5	TATCAAAATGCATGATTGGT	abcF2
DDB_G0275637-1	TGATTGCAACCACTGTACCA	abcF3
DDB_G0275637-2	TGATAAATACAATGAATTGG	abcF3
DDB_G0275637-3	GAATTGGAGTATCTTAAAGG	abcF3
DDB_G0275637-4	AAGGAATTGGAGTATCTTAA	abcF3
DDB_G0275637-5	AATACTACTCTACCTAAACG	abcF3
DDB_G0267436-1	TTATTACTCTTCTTTGCTAC	abcF4
DDB_G0267436-2	AAAATTACAACTTTATCTGG	abcF4
DDB_G0267436-3	TGGAAAAAGTTAACCCAAGT	abcF4
DDB_G0267436-4	GTTCATTTGAAATCATCAGA	abcF4
DDB_G0267436-5	TCCAATTTCTTAAACATAGT	abcF4
DDB_G0269214-1	AAATGATGTTCCAGGTTGGT	abcG1
DDB_G0269214-2	TATCTAAAGAAGGAGATATA	abcG1
DDB_G0269214-3	ATTAATTTAAATGATGTTCC	abcG1
DDB_G0269214-4	ATCTAAAGAAGGAGATATAA	abcG1
DDB_G0269214-5	GGGAACCAAACCAACCAACC	abcG1
DDB_G0292986-1	CTGTTTATGTTTACCTATGG	abcG10
DDB_G0292986-2	TAATTGCAGTTCGCACCCTC	abcG10
DDB_G0292986-3	TGTTAAATGATGTCGAAGGT	abcG10
DDB_G0292986-4	ATCTTTGCCATTTAATTGAA	abcG10
DDB_G0292986-5	ATTCTGTTTATGTTTACCTA	abcG10
DDB_G0269212-1	GAAATGGCAATGACTTTCTA	abcG11
DDB_G0269212-2	AACTGGTGTAACAAATCCAC	abcG11
DDB_G0269212-3	CTCTCTTAAAGTATTCACGT	abcG11
DDB_G0269212-4	CTTCTTCAGAGCACTCGACA	abcG11
DDB_G0269212-5	CGAGTGCTCTGAAGAAGATA	abcG11
DDB_G0274115-1	CCATTCTTTCCCATACTATA	abcG12
DDB_G0274115-2	GCTCATTTACGTTGGACTGC	abcG12
DDB_G0274115-3	GTGATTTCATTATTCCTTTC	abcG12
DDB_G0274115-4	AAACCAAAAACTGCATCATG	abcG12
DDB_G0274115-5	TGAAAAGAGTTCTACCAGAA	abcG12
DDB_G0269210-1	GCGGAAATTGATTTCTATCT	abcG14
DDB_G0269210-2	GAAATGTCAATGACTTTCAT	abcG14
DDB_G0269210-3	TGGTACTGTATAACCAGAAT	abcG14
DDB_G0269210-4	AAAACTTTAAGATTCAAAGA	abcG14
DDB_G0269210-5	TTCATTCTGGACCGCAGGAT	abcG14
DDB_G0267432-1	ACAAAGCAAATGGTAACCAA	abcG15
DDB_G0267432-2	AACTTTACGCTCTTGTGGGT	abcG15
DDB_G0267432-3	CGAAACCAACACAATAGAAT	abcG15
DDB_G0267432-4	TTATTATTGGATGACATTCA	abcG15
DDB_G0267432-5	TTGAAAGAACTTCAAGTCAC	abcG15
DDB_G0289331-1	GTTAATTGGTCTTAATCATT	abcG16
DDB_G0289331-2	GAATGATCAAGATGGTGTAA	abcG16
DDB_G0289331-3	CATATATTAATGATGAAAGA	abcG16
DDB_G0289331-4	GTTTAGTATCGGATTTAATT	abcG16
DDB_G0289331-5	TCATATGGATTATAGTGTAA	abcG16
DDB_G0273073-1	ATTACTATTGGATGATATTA	abcG17-1
DDB_G0273073-2	AACCAATGGCATACCCGCAT	abcG17-1
DDB_G0273073-3	TTGGAGGAATGGTGCAGAAT	abcG17-1
DDB_G0273073-4	AAAGATTCTTTGTTGTTGAT	abcG17-1
DDB_G0273073-5	ACGGTGCTCTATCAGGTCGA	abcG17-1
DDB_G0275687-1	TCACCATTCATTCTAATGTG	abcG18
DDB_G0275687-2	TAGCCACACATTAGAATGAA	abcG18
DDB_G0275687-3	TAGGAAGTGATGATTACAAA	abcG18
DDB_G0275687-4	ATTCTATCGTGAACAAGCTT	abcG18
DDB_G0275687-5	TTGAAAAGGTCATGGAAAGG	abcG18
DDB_G0269208-1	TGAATCAGTTTCTAATTCAT	abcG19
DDB_G0269208-2	ATTTATCACCCCAAATAATT	abcG19
DDB_G0269208-3	TCGAAATCGGCGAAAGTTTC	abcG19
DDB_G0269208-4	TCAATAGTTTGATACCATAT	abcG19
DDB_G0269208-5	ATACCAATTGTAATAATATC	abcG19
DDB_G0275689-1	CCAATCGTTAATATGGAACG	abcG2
DDB_G0275689-2	CAGCTTCAATCGCTAAAGGA	abcG2
DDB_G0275689-3	GACCGATGGTAATAATAGAT	abcG2
DDB_G0275689-4	GATAAGTAGTTGGATCCAAT	abcG2
DDB_G0275689-5	AAAGAAGTATTGGTGGTTGG	abcG2
DDB_G0267430-1	TCATTAAAAAATGTTTGTAG	abcG20
DDB_G0267430-2	AGAACTTCGTCAATTGTGTT	abcG20
DDB_G0267430-3	ACTATCCTTAGAACTATATT	abcG20
DDB_G0267430-4	TCTTATAGTTGAGCAACAGT	abcG20
DDB_G0267430-5	AATTTGTTCAATTGCTTCAG	abcG20
DDB_G0269206-1	AAATTGCTCTTCAAGAAGGT	abcG21
DDB_G0269206-2	CGACGACCATACATAGTAAG	abcG21
DDB_G0269206-3	AGCAGGACCATCATCAACCG	abcG21
DDB_G0269206-4	AATGAATGGAGTTGACATAT	abcG21
DDB_G0269206-5	TTGGACAGCTGGTTTAAATA	abcG21
DDB_G0270826-1	TCAGGAGCAGTATTAATCAA	abcG22
DDB_G0270826-2	ACCTTAACTCAAAGTCAACT	abcG22
DDB_G0270826-3	TCACACCCTTCCATATTATT	abcG22
DDB_G0270826-4	TTAGTATTATGGAAGAGAAC	abcG22
DDB_G0270826-5	ATTATGGAAGAGAACTGGTT	abcG22
DDB_G0269026-1	GTAATAATACAAATCATTGC	abcG23
DDB_G0269026-2	TTCACCAGTTTCAAACGTGT	abcG23
DDB_G0269026-3	CAGCCTTATTAGTAAAGCTG	abcG23
DDB_G0269026-4	CATTCTCGCATCAACATATT	abcG23
DDB_G0269026-5	TCACCAGTTTCAAACGTGTT	abcG23
DDB_G0282103-1	ACGTGTCGCAAGTGTATTGG	abcG24
DDB_G0282103-2	AAGATAGAGATGATAGTATT	abcG24
DDB_G0282103-3	AAAAATATGTACAAAGTAAG	abcG24
DDB_G0282103-4	CATCTATTTCCTCATCTCTT	abcG24
DDB_G0282103-5	TTGTTAACACCAAAGAGATG	abcG24
DDB_G0287461-1	TAAACAATATTCCAAGAGGT	abcG3
DDB_G0287461-2	TAGTGGAAATGTTGAAAAGA	abcG3
DDB_G0287461-3	TTGCAATGGTATTACATATT	abcG3
DDB_G0287461-4	GTAAATGGTTTCATTGTTCC	abcG3
DDB_G0287461-5	AGTTAGTATTGGTATTGAGT	abcG3
DDB_G0289657-1	TAAATGAAACCAACTCTCTT	abcG4
DDB_G0289657-2	ATTGTATTGTTCATTTGCGA	abcG4
DDB_G0289657-3	AACATTGATCCTATAAAATA	abcG4
DDB_G0289657-4	TGGGAATATAATAAATCAAT	abcG4
DDB_G0289657-5	TTACCATTCGAATAAAGACA	abcG4
DDB_G0281391-1	AATTTAATGATTATGAGTAA	abcG5
DDB_G0281391-2	AAATTTAGATGAATGTCGAC	abcG5
DDB_G0281391-3	TTAATTGACCTGCTAACATT	abcG5
DDB_G0281391-4	CAATCCATTTGAAATAATCT	abcG5
DDB_G0281391-5	GGTTCTTCTTGATTATTTAT	abcG5
DDB_G0281389-1	CTAATCCAAATTATTTCAAA	abcG6
DDB_G0281389-2	AATACGCCTTCTTTGCATCT	abcG6
DDB_G0281389-3	AATAATATAAAGAATACCAG	abcG6
DDB_G0281389-4	TAATCCAAATTATTTCAAAT	abcG6
DDB_G0281389-5	ATACGCCTTCTTTGCATCTA	abcG6
DDB_G0289655-1	CAATTGGAGAGATAATATGT	abcG7
DDB_G0289655-2	TTAAATTCAGATAATAATAT	abcG7
DDB_G0289655-3	GTGAATCATGGGAAACCAAT	abcG7
DDB_G0289655-4	TACATTATCACCAAGTCAAG	abcG7
DDB_G0289655-5	TTTAAAACATCCTCTTGACT	abcG7
DDB_G0274117-1	AGCATTTGGATGGCTTCATT	abcG8
DDB_G0274117-2	ATATTCCAAAAACAACTTCA	abcG8
DDB_G0274117-3	AGTAACAGTTTGTTATATGT	abcG8
DDB_G0274117-4	ATCCTCTCCATTCTCTATTT	abcG8
DDB_G0274117-5	GCTCGTTTGAGGATGGATGC	abcG8
DDB_G0293450-1	GAAAATACGTTGATTCATAT	abcG9
DDB_G0293450-2	AGACATAGTCAAATTATTTG	abcG9
DDB_G0293450-3	GAAGTCTCTATTCAAGAGGG	abcG9
DDB_G0293450-4	ATGGTAAAACTGAAATTAAT	abcG9
DDB_G0293450-5	ACCCAACCCTTCCAGAACGT	abcG9
DDB_G0292384-1	AAAGAATACAGTTGAAGTTA	abcH1
DDB_G0292384-2	TCAGTTGAATCTACATTGAT	abcH1
DDB_G0292384-3	GAATTACCAATGATTATATT	abcH1
DDB_G0292384-4	AAATTAAGATTAGAGAAAAT	abcH1
DDB_G0292384-5	GTTAAAGACAACTTGTATTA	abcH1
DDB_G0267428-1	AAAGGTGAAATGAAATTATG	abcH2
DDB_G0267428-2	ATTTCATTATTAACAAAAGT	abcH2
DDB_G0267428-3	ATTAATCAAAATCAAAAGAA	abcH2
DDB_G0267428-4	AGAATCATTTGGATGAGAGA	abcH2
DDB_G0267428-5	ATTCATAAAACTTATTTATT	abcH2
DDB_G0275697-1	GCATTGGTGTGGTGTTTATA	abcH3
DDB_G0275697-2	AATTATTGAATTACCAATTC	abcH3
DDB_G0275697-3	AATTACCAATTCTGGGAGAC	abcH3
DDB_G0275697-4	ATTGAAACCATATTCATACC	abcH3
DDB_G0275697-5	ATTATTGAATTACCAATTCT	abcH3
DDB_G0283479-1	AATTTACAAGAGACTCAATT	abcH4
DDB_G0283479-2	TATCGATAAAATACACTAAT	abcH4
DDB_G0283479-3	ATGATATCAAATACTGCCGA	abcH4
DDB_G0283479-4	ACACATACAATGTCAACCAA	abcH4
DDB_G0283479-5	AAATTGTTATATTCAGAGAT	abcH4
DDB_G0289723-1	TGGTTGCATATTTATCTAAA	abhd
DDB_G0289723-2	CAACGTGCATATAAAGAGAA	abhd
DDB_G0289723-3	AAGATCATCGAAATCTGCAA	abhd
DDB_G0289723-4	AATACTCTTTGAACTACTAG	abhd
DDB_G0289723-5	CTAACACATAAGATTGTATT	abhd
DDB_G0267956-1	TGATCATAGAATTGAGATTG	abiA
DDB_G0267956-2	ATTTGTTTGTAATTGTAATA	abiA
DDB_G0267956-3	CATTTGTTTGTAATTGTAAT	abiA
DDB_G0267956-4	AATGGATAATCATAATAAGA	abiA
DDB_G0267956-5	AAATGCAATGGCAGAATTAA	abiA
DDB_G0288749-1	AACTATTTAAAATCAATTGA	abkA
DDB_G0288749-2	CAAATGAATTGGGTGAGAAT	abkA
DDB_G0288749-3	GTTAATTCCATGATTACATT	abkA
DDB_G0288749-4	ATATGTACCAAATGTAATCA	abkA
DDB_G0288749-5	TTGGATCATCTTGAAAGAGT	abkA
DDB_G0281799-1	GTATGGTTCCAATAAACCTT	abkB
DDB_G0281799-2	CTTTGGAAATCATTATGTTT	abkB
DDB_G0281799-3	TATCAATACCAAAGGTTTAT	abkB
DDB_G0281799-4	CCAACAATTATCAATACCAA	abkB
DDB_G0281799-5	TGAAATTTATTCATTAATCC	abkB
DDB_G0267774-1	GTATCAATTTAAAGAGAGAA	abkC
DDB_G0267774-2	ATGGTTTGACGAGGAGCCAA	abkC
DDB_G0267774-3	GCGACTGACCCCGACGCCAT	abkC
DDB_G0267774-4	CAATGGATTCATTAGTGAAT	abkC
DDB_G0267774-5	TGAACCTGGTTCACCAATTA	abkC
DDB_G0284897-1	TAGAATTCTCTTTGAAGAAT	abkD
DDB_G0284897-2	GATTTATGTTTAACCAATGG	abkD
DDB_G0284897-3	AACTGTCTCTCAAAGATTCA	abkD
DDB_G0284897-4	TCATAGAGCAATTACAAAGG	abkD
DDB_G0284897-5	AGAATTCTCTTTGAAGAATA	abkD
DDB_G0270884-1	TTACTTTCCGAGGTTGAACA	abnA
DDB_G0270884-2	GGCACTCTTATCTTGGGTTT	abnA
DDB_G0270884-3	CGTGATCGTTCTTCTTAATG	abnA
DDB_G0270884-4	TTTAGCACCTTGTTCAACCT	abnA
DDB_G0270884-5	AATAATGCAGAGTGATTGTT	abnA
DDB_G0268632-1	ACAACTCTTGAACAAAGCTT	abpA
DDB_G0268632-2	GAGTCAAAGTTGATTAAATC	abpA
DDB_G0268632-3	AACAACTCTTGAACAAAGCT	abpA
DDB_G0268632-4	TGGTGTCAAAGAAAGACCGA	abpA
DDB_G0268632-5	TCCTCTTGCTTGAAGAGTAT	abpA
DDB_G0279081-1	TTGTGGTTGAGAGATTGGGT	abpB
DDB_G0279081-2	ATCACGATTCATCCACCAAA	abpB
DDB_G0279081-3	GTTCCTCTGCTGGTGCCATT	abpB
DDB_G0279081-4	AACATTTGTGGTTGAGAGAT	abpB
DDB_G0279081-5	CCTCTGCTGGTGCCATTTGG	abpB
DDB_G0269100-1	GGTTTAACGGTAACAGTCTT	abpC
DDB_G0269100-2	CTCACCAAAAGCAGCTCTCT	abpC
DDB_G0269100-3	TTCACAGACTCATGGTGTGA	abpC
DDB_G0269100-4	TTGAGGATCTTAACTTCGGT	abpC
DDB_G0269100-5	AGAGTTGAGGATCTTAACTT	abpC
DDB_G0287291-1	AATTAATCTTGGGTTTAGTT	abpD
DDB_G0287291-2	CATCTGAATTAATGTTAAAT	abpD
DDB_G0287291-3	TCTCTATTGGAGATATTAAG	abpD
DDB_G0287291-4	AATTTCTCTCTAAAGTTTAT	abpD
DDB_G0287291-5	TGGAGAGCATTGTTCTTTAT	abpD
DDB_G0273447-1	CCAATAGTCATCTCTTTCGG	abpE-1
DDB_G0273447-2	TTTACACCATCACCACACCA	abpE-1
DDB_G0273447-3	CCACCGAAAGAGATGACTAT	abpE-1
DDB_G0273447-4	ACTAACCGATTGTGGAATGA	abpE-1
DDB_G0273447-5	GCGTTAACTTGATGATGAAT	abpE-1
DDB_G0291229-1	GAAATAATATTGTAAACGAG	abpF
DDB_G0291229-2	TCGGAACATTACTCTTTAAG	abpF
DDB_G0291229-3	TCTTGATGGAAAACAACGAT	abpF
DDB_G0291229-4	TGAGTTCTTGAATTAACCAA	abpF
DDB_G0291229-5	CCAATACCAGTAACACCATA	abpF
DDB_G0283441-1	GAAATAATCTATCAATTTAT	abpG
DDB_G0283441-2	AAATTAGAGGATTTGAAAGG	abpG
DDB_G0283441-3	ACAAGAGAGAAGAGCTAAAG	abpG
DDB_G0283441-4	TTGAAATTAAATTCTTCACT	abpG
DDB_G0283441-5	AAAGTTATAAAATCATATGA	abpG
DDB_G0281545-1	AACACTTATATGGCGGTTTC	acaA
DDB_G0281545-2	AGATGGTAGTCCATCATTCT	acaA
DDB_G0281545-3	TTATATGAAACCGATTACAT	acaA
DDB_G0281545-4	AATAACAAATCCAATGTAAT	acaA
DDB_G0281545-5	TATACTCAATATAATAATGG	acaA
DDB_G0288647-1	TGTCTAACTGAGCCTGGTAG	acad8
DDB_G0288647-2	TTTACCATCATTAGTTAGTA	acad8
DDB_G0288647-3	AAATCAATGCACGAGTTGGT	acad8
DDB_G0288647-4	AATATAATGATCGCCATCTT	acad8
DDB_G0288647-5	AATCAATGCACGAGTTGGTT	acad8
DDB_G0282967-1	TGTTTACGTTCCATCAAGTA	acadsb
DDB_G0282967-2	ATACCTTTGTAACCCTGTGA	acadsb
DDB_G0282967-3	GACCCATCACAGGGTTACAA	acadsb
DDB_G0282967-4	ACAAAAACTACCAACTGTGT	acadsb
DDB_G0282967-5	ATGTTGGCAACCAACACAGT	acadsb
DDB_G0279649-1	ATTACATTGGTTGATCCAAG	acapA
DDB_G0279649-2	TGTTGTTGGACATTACTCCC	acapA
DDB_G0279649-3	CGTATTCTTCAAAAGGTTGG	acapA
DDB_G0279649-4	TCAATAAAGAAATCGAAACA	acapA
DDB_G0279649-5	CATGAAAAGAGGTTTCGAAT	acapA
DDB_G0276395-1	GACAACTGTTAGAATTCGTG	acapB
DDB_G0276395-2	AAGAGGAGGATACAAGAGTC	acapB
DDB_G0276395-3	ATTTAACAGATTTCATTAAG	acapB
DDB_G0276395-4	CGAATTTCAAATTCATCATT	acapB
DDB_G0276395-5	TAACAGATTTCATTAAGAGG	acapB
DDB_G0271544-1	AGCAAAACTGTGGTTGCAGG	acat
DDB_G0271544-2	CACAGCAAAACTGTGGTTGC	acat
DDB_G0271544-3	GATGAGTGAAAGTCATGCAA	acat
DDB_G0271544-4	TAACCAATAATACGGGCTAA	acat
DDB_G0271544-5	TGATGAACATACTTTATTGA	acat
DDB_G0270658-1	GCCATGGGCCGTACAAGTTG	acbA
DDB_G0270658-2	TTCATCATTTGATGGTTTCT	acbA
DDB_G0270658-3	ACTGCAATATTAGCGAGCCA	acbA
DDB_G0270658-4	CTGCAATATTAGCGAGCCAT	acbA
DDB_G0270658-5	GCCTCAACTTGTACGGCCCA	acbA
DDB_G0290237-1	AACTATAAACAAGCCACAAT	acbd6
DDB_G0290237-2	CGAAAACAAATTTAAATTAG	acbd6
DDB_G0290237-3	TTTATATTACTATCCCATCC	acbd6
DDB_G0290237-4	CCACCATTCTATGACTATAT	acbd6
DDB_G0290237-5	AATAGTTGGAATTCATTAAA	acbd6
DDB_G0288387-1	ATTGCCTCTCTAAAGAGATC	accA
DDB_G0288387-2	TGTACTTTCATTTGGTGAGA	accA
DDB_G0288387-3	TGAATTACGTGGTGGTGCTT	accA
DDB_G0288387-4	CAAATATTACAGGTACCAGG	accA
DDB_G0288387-5	TGGTGGTAAAGGTATTAGAA	accA
DDB_G0274569-1	TCATAATACTTATAAAATGT	acgA
DDB_G0274569-2	AATCAATAAGATTCTACCAT	acgA
DDB_G0274569-3	AATTTAACAGAAACTTCCAA	acgA
DDB_G0274569-4	CAGATTCATGAACTTGATAG	acgA
DDB_G0274569-5	TGATACAAGTAATGGTAAGT	acgA
DDB_G0278345-1	GGGATACACCATCAGTGGGT	acly
DDB_G0278345-2	TATAATATGGGTGATGTGAT	acly
DDB_G0278345-3	GCTTGTAAATTGTATAGATC	acly
DDB_G0278345-4	GTGATGTGATTGGCTTACTT	acly
DDB_G0278345-5	ATAACAACGGTTTGAATCGA	acly
DDB_G0286525-1	CGACAGTACCAGTCATGTTT	acmsd
DDB_G0286525-2	TCGACAGTACCAGTCATGTT	acmsd
DDB_G0286525-3	GAAATATGGTTATGGTGGAT	acmsd
DDB_G0286525-4	GATGACTCTGTGCATTGCAT	acmsd
DDB_G0286525-5	CAATGTAAATGGAAAGAATT	acmsd
DDB_G0275645-1	TGATCTCCCATTGATCTCAT	acn9
DDB_G0275645-2	ACAAGAACCAATGAGATCAA	acn9
DDB_G0275645-3	CAAGAACCAATGAGATCAAT	acn9
DDB_G0275645-4	ATCAATATGTTAAAACTGAA	acn9
DDB_G0277497-1	TTCTTGAAGAAATAATCTTG	aco
DDB_G0277497-2	ATATTGTTCCTCTTGTTCAG	aco
DDB_G0277497-3	GTTCCTCTTGTTCAGCGGTT	aco
DDB_G0277497-4	TGTTCCTCTTGTTCAGCGGT	aco
DDB_G0277497-5	AGTAGTCCCATTAGAATGAA	aco
DDB_G0279159-1	TCAAGAACCACTTAATAAGT	aco1
DDB_G0279159-2	TCGAAACCCAACTTATTAAG	aco1
DDB_G0279159-3	AAGCTAAATAATTGGCTCTA	aco1
DDB_G0279159-4	TCCATAGTGGTGGTAAAGAT	aco1
DDB_G0279159-5	TATAGGTAATAGTGGTGAAT	aco1
DDB_G0278779-1	ACTAAATCTTTCTTATCCCA	aco2
DDB_G0278779-2	TTTATTGAATGGGAATAAAG	aco2
DDB_G0278779-3	CTAAATCTTTCTTATCCCAT	aco2
DDB_G0278779-4	TAAATCTTTCTTATCCCATG	aco2
DDB_G0278779-5	ACACGAAGGATGACATCCTT	aco2
DDB_G0283261-1	TTATTAAGATCAATATTAGA	acoA
DDB_G0283261-2	TGGTATCTCTTGTCTTGACT	acoA
DDB_G0283261-3	CCCAATAAAGAGGTGGTTGG	acoA
DDB_G0283261-4	ATTACCAGGTGTAACAGTTA	acoA
DDB_G0283261-5	TTGAACCAAATACAGAACGT	acoA
DDB_G0267484-1	ATGGCAGAGATTGTGCTCAG	acp1
DDB_G0267484-2	ATTGCAACCATTAAAAGATT	acp1
DDB_G0267484-3	AATTGTCTTGCTCTATGTAA	acp1
DDB_G0267484-4	GTTGAAACACTCCACCACAA	acp1
DDB_G0267484-5	GAGCACAATCTCTGCCATAG	acp1
DDB_G0267374-1	GATAGCGGAACCAATTTGGT	acpA
DDB_G0267374-2	TTATCTTCAATTTGAGATGG	acpA
DDB_G0267374-3	AAATTATCTTCAATTTGAGA	acpA
DDB_G0267374-4	TCAACCAATGAGAGGTACTT	acpA
DDB_G0267374-5	GTCAACCAATGAGAGGTACT	acpA
DDB_G0272104-1	TTAATAATGATTCACTTGGA	acpB
DDB_G0272104-2	ACAACTTCCATAAATTCGCA	acpB
DDB_G0272104-3	TCAATCGTACCAAAATCAAC	acpB
DDB_G0272104-4	ACTTCCATAAATTCGCATGG	acpB
DDB_G0272104-5	AGCGTTTGGTTTGTATATGC	acpB
DDB_G0267376-1	TTATAAAAGACATTGCTACG	acrA
DDB_G0267376-2	ACAAAGTTGTTCAGTTCTTG	acrA
DDB_G0267376-3	TTTGTATAAATTATAGAGAA	acrA
DDB_G0267376-4	AAGATGGAGAATTTAAATGT	acrA
DDB_G0267376-5	ACACCAACACAACAATCTAT	acrA
DDB_G0277815-1	CAGTGCTACCACTTGTGTAA	acsA
DDB_G0277815-2	AGATGGTTCAATACAAACGT	acsA
DDB_G0277815-3	AACCAATTAATCCTGAAGCC	acsA
DDB_G0277815-4	CTTGTGTAAAGGATAAATAA	acsA
DDB_G0277815-5	ACTTGTGTAAAGGATAAATA	acsA
DDB_G0289553-1	GTATTATCACTCTATGCCTC	act1
DDB_G0272248-1	GGTGAATGAGTAACCACGTT	act16
DDB_G0274131-1	TGTTGGTCGTCAAAGATATA	act17
DDB_G0274131-2	ATTGAAATCACTTTACCATC	act17
DDB_G0274131-3	TGAATTGATATGTACATTGC	act17
DDB_G0274131-4	GTTTCGTCAATTGATATGAA	act17
DDB_G0274131-5	AATGATCTCACTGATTATTT	act17
DDB_G0289489-1	TTCTTGGAAACTCGAAAGTG	act18
DDB_G0289489-2	GTATTATCACTTTATTCATC	act18
DDB_G0289489-3	CCATAACACCGGTATATCTT	act18
DDB_G0289489-4	CCCAAGATATACCGGTGTTA	act18
DDB_G0289489-5	GATGAGGCTCATTCGAGAAA	act18
DDB_G0275023-1	TGCTGCCTCATCATCATCAT	act22
DDB_G0275023-2	TCTAACGATTTCTCTTTCAG	act22
DDB_G0275023-3	CATTGTTGATGGTGCTAATG	act22
DDB_G0268744-1	ATTGATGGAAATACTGTACA	act23
DDB_G0268744-2	TATTGCTGATCGTATGAATA	act23
DDB_G0268744-3	ATGGTTGGTATGTGTCAAAA	act23
DDB_G0289505-1	TGTAAACGTGTAATTGAAAG	act24
DDB_G0289505-2	GATGGTCGAATGATCACAAT	act24
DDB_G0289505-3	CTTAAATTTCCAGTTGAGCG	act24
DDB_G0289505-4	AAAGTTTCAAACATGATTTG	act24
DDB_G0289505-5	ATTGTGATCATTCGACCATC	act24
DDB_G0289507-1	GCAATATATGTTGCCAATCA	act25
DDB_G0289507-2	CTCTAATGCAGGCGATGCGG	act25
DDB_G0289507-3	GTTTCATGAATACCAGTATA	act25
DDB_G0289507-4	CATGAATACCAGTATATGGT	act25
DDB_G0289507-5	GTATTATCATTATATTCTAC	act25
DDB_G0269902-1	AGATCCACATTTCTTGGAAT	act26
DDB_G0269902-2	AGAATGGAATAGTTGTTAAT	act26
DDB_G0269902-3	GAATGGAATAGTTGTTAATT	act26
DDB_G0269902-4	ATCCACATTTCTTGGAATAG	act26
DDB_G0269902-5	GATCCACATTTCTTGGAATA	act26
DDB_G0289533-1	TTAACGATCCATCAACATTA	act27
DDB_G0289533-2	ATGGGAGGAAAAGTACCTCT	act27
DDB_G0289533-3	ATTAACGATCCATCAACATT	act27
DDB_G0289533-4	ATTGAATATCGTATGTATAA	act27
DDB_G0289533-5	TTTACTAAGTTCACAAACGA	act27
DDB_G0289511-1	AATGATAAAGATTCATATGT	act28
DDB_G0289511-2	TCTTTGTCAAAACACAATTC	act28
DDB_G0286893-1	AATCAAAATCACCAGTGAAT	act29
DDB_G0286893-2	TCCCACTTGGCCTGGATTGG	act29
DDB_G0286893-3	ATCAAAATCACCAGTGAATT	act29
DDB_G0286893-4	AATTCCCACTTGGCCTGGAT	act29
DDB_G0286893-5	AAATATTGAACCACCAATCC	act29
DDB_G0289487-1	TTGTTGGAAAGTTGGAAGTG	act3
DDB_G0289487-2	ATCCACATTTGTTGGAAAGT	act3
DDB_G0269476-1	TTAGTGTATCCAATAAAGAA	act31
DDB_G0269476-2	GCCGTTGTTACACTTGATTT	act31
DDB_G0269476-3	CAAACTATACCATTCTTTAT	act31
DDB_G0269476-4	GTAGAATGTTTAACAATTGT	act31
DDB_G0269476-5	TCATTTGATCATTTATCAAC	act31
DDB_G0269544-1	TGTTTACTGTTTACAATTTG	act32
DDB_G0269544-2	GCAATGTCACATTTACCATT	act32
DDB_G0269544-3	ATATAATACTTCATAATATT	act32
DDB_G0269544-4	CAGATAGAAGAAATCTATCA	act32
DDB_G0269544-5	TGGTAAATGTGACATTGCTT	act32
DDB_G0287981-1	GAAGATGATAGAATAAAATG	act33
DDB_G0287981-2	AAGAGGTATAGTTAGTAATT	act33
DDB_G0287981-3	AAAGAGGTATAGTTAGTAAT	act33
DDB_G0287981-4	TTGTCATCATCATCTTTGGA	act33
DDB_G0287981-5	ACCATTGTCATCATCATCTT	act33
DDB_G0274135-1	GGAGTTCATTGTAGAAAGTA	act6
DDB_G0280545-1	CTCTAATGCTGATGATGAGG	act7
DDB_G0280545-2	AACACGTAATTCGTTGTAGA	act7
DDB_G0270562-1	AATGAAAAAGTTTATTTAAG	acy1
DDB_G0270562-2	ATTGAATTTGACAGTATTAA	acy1
DDB_G0270562-3	TCAGCATGGAAAGATGAGAG	acy1
DDB_G0270562-4	AATTTGACAGTATTAAAGGC	acy1
DDB_G0270562-5	TTGTGGTCATGCAAGAGAAT	acy1
DDB_G0287371-1	CCGTTTCTAGAGTGAGAATT	ada
DDB_G0287371-2	GTTAACTAAAGAGCAAGTCT	ada
DDB_G0287371-3	ACTTGGCGTTATAGACATAA	ada
DDB_G0287371-4	AAAGCTAGAATTATTGTTTG	ada
DDB_G0287371-5	TTAAAGATATTCCAAACCAA	ada
DDB_G0280079-1	TTATTACCATTACTGTTAGT	ada2
DDB_G0280079-2	ATTTAGGTATTGGTGAGAAT	ada2
DDB_G0280079-3	AGGAATTTCATTGTTGAGAA	ada2
DDB_G0280079-4	CTTCTTTGGTAACTGTTTGA	ada2
DDB_G0280079-5	ACTTATTAATTACCAAAAGA	ada2
DDB_G0279795-1	TTGGATTATAATTCAAGATT	adamts
DDB_G0279795-2	AATCCAAGAATTTGGTTTGG	adamts
DDB_G0279795-3	AGTCAATGGTTTAGTTGCGA	adamts
DDB_G0279795-4	TTATAACATTTACAATCTAT	adamts
DDB_G0279795-5	GTACTTTGTATTTCGATCAA	adamts
DDB_G0292924-1	TGATGGTCGTAATCGTATTT	adcA
DDB_G0292924-2	AATCAATCATCATATGTCGG	adcA
DDB_G0292924-3	TTGATGGTCGTAATCGTATT	adcA
DDB_G0292924-4	TAACTGATGCACTTTCTTTA	adcA
DDB_G0292924-5	TTGAATCAATCATCATATGT	adcA
DDB_G0274395-1	CCTGGATAATAGGAATTCTT	adcB
DDB_G0274395-2	CTTTAGAATGAATTGTCCAG	adcB
DDB_G0274395-3	TTGAATTCAATTTATCAATC	adcB
DDB_G0274395-4	TTACAATATCAGCATTGAAT	adcB
DDB_G0274395-5	CCAAAGAATTCCTATTATCC	adcB
DDB_G0271022-1	ACCCTCTATTCAATATTCAA	adcC
DDB_G0271022-2	GACCAATCTTTAACGTAACG	adcC
DDB_G0271022-3	TAATTGGTAATTTCAAACGA	adcC
DDB_G0271022-4	AATTTATCAGTAGTTGGAAA	adcC
DDB_G0271022-5	TATTCAAAGGAGCCGGTCCA	adcC
DDB_G0286693-1	CCATTGGAGCTTTCAGAAAA	adcD
DDB_G0286693-2	AAACGTTGCCATAAATGAAC	adcD
DDB_G0286693-3	CCACTTTCAAATTCATGTAT	adcD
DDB_G0286693-4	CTCTAGTAGTTGGAAAAACT	adcD
DDB_G0286693-5	AGAGAGAATAATTGTTATAT	adcD
DDB_G0267584-1	AACTCTGCTTAATTGCCTAT	adcE
DDB_G0267584-2	CAAAGAAAATTCTATAGAGC	adcE
DDB_G0267584-3	AGCATGTAATTATTATTTAA	adcE
DDB_G0267584-4	TCATCATTTCCATCATTTAA	adcE
DDB_G0267584-5	GTGGTAGATTCAAAACACAT	adcE
DDB_G0289229-1	ATTGAATTACAATATTGTAA	adcF
DDB_G0289229-2	CATCTGGTTTAAATTTAAAA	adcF
DDB_G0289229-3	AATCAAGATATTAAAACATC	adcF
DDB_G0289229-4	ATCAATCTCAAAAATTAACA	adcF
DDB_G0289229-5	TCTCAAATTATTCAAATCAA	adcF
DDB_G0281865-1	CCTTTATACATTCCAGAATG	adh5
DDB_G0281865-2	CAATGTAATGAGAGCCGCTT	adh5
DDB_G0281865-3	ACCCTTGCATTTGAATCTTG	adh5
DDB_G0281865-4	TATATTTATCAATGATTGAT	adh5
DDB_G0281865-5	ATATATTTATCAATGATTGA	adh5
DDB_G0290111-1	ATGTTGGCTGCTTCATATGC	adhfe1
DDB_G0290111-2	CCAATGCTTGTAAACCATTT	adhfe1
DDB_G0290111-3	AAAAAAAATTTAATCCCTCA	adhfe1
DDB_G0290111-4	TTATACTATAACTCATACCA	adhfe1
DDB_G0290111-5	TGTATGGTCATTAAGATCTT	adhfe1
DDB_G0291376-1	GTAACCTCTTTCTTTACAAA	adi1
DDB_G0291376-2	TGTAACCTCTTTCTTTACAA	adi1
DDB_G0291376-3	TCGTGATAAAAATGATAAAT	adi1
DDB_G0291376-4	TCTTTACAAAGGGTCTCTAA	adi1
DDB_G0291376-5	TTCGTGATAAAAATGATAAA	adi1
DDB_G0286057-1	CCTTTCAACACATGTCGAAA	adk
DDB_G0286057-2	AACACAACCAGTGTAACAAA	adk
DDB_G0286057-3	TGGGAAATTATTAGACAAAA	adk
DDB_G0286057-4	TAATTCATATTTATCTAAGA	adk
DDB_G0286057-5	ATACATCACGTGTTTGTCAA	adk
DDB_G0283805-1	TGTTTATGTCATCTTTCAAC	adkA
DDB_G0283805-2	CAGAGAATTCTTCCCACCAA	adkA
DDB_G0283805-3	TCATCAATCATATCAACCTT	adkA
DDB_G0283805-4	CAATCATATCAACCTTTGGT	adkA
DDB_G0283805-5	TCAATCATATCAACCTTTGG	adkA
DDB_G0292730-1	CATTTAAGAATGACAATCAT	adkB
DDB_G0292730-2	TTAGCTTGTTCAGTATTTCT	adkB
DDB_G0292730-3	TAGCAGAGAGAGTTCAAGAC	adkB
DDB_G0292730-4	CAGAGAGAGTTCAAGACAGG	adkB
DDB_G0292730-5	CAAGACAGGTGGGTACATCC	adkB
DDB_G0289675-1	TGGATATAAAAATGGTATTT	adprh
DDB_G0289675-2	ATCACACATAATAACCCAGT	adprh
DDB_G0289675-3	GTGGATATAAAAATGGTATT	adprh
DDB_G0289675-4	ATTAAAAGATCAGTTCTTCA	adprh
DDB_G0289675-5	AAAAGATCAGTTCTTCATGG	adprh
DDB_G0278741-1	TGCTGGTCCCTTCAAGTTAT	adprt1A
DDB_G0278741-2	CATTTACAGATTTAATTCAC	adprt1A
DDB_G0278741-3	AATCTTGAATCCAAGATGGT	adprt1A
DDB_G0278741-4	CTCTCTGATTGGATGTTAAA	adprt1A
DDB_G0278741-5	TTTAATGATTTCAAGTGAAG	adprt1A
DDB_G0279195-1	GTACTTAGATATCCTAATTG	adprt1B
DDB_G0279195-2	TACATGGAGGAACCACAATT	adprt1B
DDB_G0279195-3	TGGTGTAGTATTCTTCCAAA	adprt1B
DDB_G0279195-4	TAACCATCGAAAACACGTGA	adprt1B
DDB_G0279195-5	TTAATATTGTGTTGGGCAGT	adprt1B
DDB_G0292820-1	TTTGCTACAAAACAATGAAA	adprt2
DDB_G0292820-2	GAAACACCTTTATGTTGAGA	adprt2
DDB_G0292820-3	TGATTGGTATTGATTACTGG	adprt2
DDB_G0292820-4	ATTTGATTGGTATTGATTAC	adprt2
DDB_G0292820-5	TGATGATCTTCTAGTTGGTT	adprt2
DDB_G0291788-1	TTATCGGTTGCAATTCGTAA	adprt3
DDB_G0291788-2	AAGAAATATCTATCCAAGCC	adprt3
DDB_G0291788-3	TCGGTGGAAAAGTTTGAATG	adprt3
DDB_G0291788-4	GATGATTGCATGTCAAAACA	adprt3
DDB_G0291788-5	TTGATGATAGCATAGTGTAA	adprt3
DDB_G0267468-1	AATTCTCAATTGTTACAGAT	adprt4
DDB_G0267468-2	AATTGGTTCAAAATTAAAGT	adprt4
DDB_G0267468-3	TTGCAACTATGATGGCCTGA	adprt4
DDB_G0267468-4	TGTTAGCAATGATTTAAAAG	adprt4
DDB_G0267468-5	ATTTGTTTGACATAATCTGG	adprt4
DDB_G0272624-1	GTAACATCAGATTCAAGAAA	adrm1-1
DDB_G0272624-2	AGTAACATCAGATTCAAGAA	adrm1-1
DDB_G0272624-3	AAACAACCACAAATTACATT	adrm1-1
DDB_G0272624-4	TCATATGCTGATGAATCTCT	adrm1-1
DDB_G0272624-5	AAAGTACCTGCATGTAAAAC	adrm1-1
DDB_G0287569-1	CGATTATATCGTCAATAGAT	agl
DDB_G0287569-2	TTTACCACCTGCACTATTTA	agl
DDB_G0287569-3	TTTCAATGGTGGTAATACTT	agl
DDB_G0287569-4	CAATGAAGATGAGAAACTAT	agl
DDB_G0287569-5	CACTTGGAACTATCATGTAA	agl
DDB_G0276299-1	CCATGGTGCTAAACCTAACT	agnA
DDB_G0276299-2	TGCAAGAGATAGAAGATTCA	agnA
DDB_G0276299-3	GATCGTAATCAATACGATAG	agnA
DDB_G0276299-4	TTAATATCACGGGAACTCTT	agnA
DDB_G0276299-5	TGCTGGTGAACTTGATGAAG	agnA
DDB_G0290377-1	CTCAATCAACAAATATTCAA	agnB
DDB_G0290377-2	ACAATGACATACATTAACTT	agnB
DDB_G0290377-3	CTTGAAATTGTTCTTCAAGT	agnB
DDB_G0290377-4	ATTTGTTGATTGAGACCCCA	agnB
DDB_G0290377-5	AAGAATTTCAAGAAGAGATA	agnB
DDB_G0271870-1	AATCAATTACCCCAATCAAT	agnC
DDB_G0271870-2	AACCAATATCCTTCACAAAA	agnC
DDB_G0271870-3	ATCGTATGAAATCTTCTCTT	agnC
DDB_G0271870-4	AATAAAGAGAACTGCAATAT	agnC
DDB_G0271870-5	TAACTTCTATTTCTATCTTG	agnC
DDB_G0281955-1	TTATAAAATTGAATGGTAGA	agnD
DDB_G0281955-2	TATTAATAGTCGTTTACCAG	agnD
DDB_G0281955-3	CCAGTGAGATTACAAAACTC	agnD
DDB_G0281955-4	ACGTTGTAAAGGTAGAAAAG	agnD
DDB_G0281955-5	AAGAAGATTATGAAGTTATT	agnD
DDB_G0289367-1	AAATAATAAATATCCAGAGC	agnE
DDB_G0289367-2	ATATATCATCATTCACTCCC	agnE
DDB_G0289367-3	TAATGATGCCAATATACCAG	agnE
DDB_G0289367-4	AAAAGAGTCCACTGGTATAT	agnE
DDB_G0289367-5	TGAATGATATGATAGTTTGT	agnE
DDB_G0281959-1	TTGAGAAGAGGTATCAAGTA	agnF
DDB_G0281959-2	GACATATCACTACCAATATT	agnF
DDB_G0281959-3	TCACAAGGTAATATTGAATA	agnF
DDB_G0281959-4	ACTAAAAGATTTAAGTCACA	agnF
DDB_G0281959-5	TGTGAAGAGTGAGTGATGAT	agnF
DDB_G0269848-1	AATCCTCTTAATTTACGAAG	agpA
DDB_G0269848-2	ATTAAAAGTAAATTGGTGAT	agpA
DDB_G0269848-3	TTTGTACCAGGTGTTGGTTG	agpA
DDB_G0269848-4	ATTTGTACCAGGTGTTGGTT	agpA
DDB_G0269848-5	ATCATCCATCAGAAATTGAT	agpA
DDB_G0288523-1	ACACCTTTGATATCGTTAAC	agpB
DDB_G0288523-2	TGCAGTCTACGACCTAACGG	agpB
DDB_G0288523-3	TCACTCACTCTGCTACCTTC	agpB
DDB_G0288523-4	CGATGCAGTCTACGACCTAA	agpB
DDB_G0288523-5	CAAGAATTCTCAAGGTCTCG	agpB
DDB_G0288863-1	TGGTTGGAGTTGTTATCTCT	agpC
DDB_G0288863-2	GGTTGGAGTTGTTATCTCTT	agpC
DDB_G0288863-3	TATCATTACAAACGTCGTAG	agpC
DDB_G0288863-4	TTAGCTGATTCTTTAGGTAT	agpC
DDB_G0288863-5	TGGTATCAATCTTGGTGGGG	agpC
DDB_G0286183-1	CTTCACCAATTGAAACCATC	agps
DDB_G0286183-2	ACTGATATCATCTTCAAATA	agps
DDB_G0286183-3	TTGGTTATGAACATGTACCA	agps
DDB_G0286183-4	AAGTGAATTCACAAGTGCAA	agps
DDB_G0286183-5	CCTCTGAGGAACGAATTTGT	agps
DDB_G0283005-1	TATTCATTGGTCATAATGGT	agtA
DDB_G0283005-2	TCAAAATATATTCATAAAAG	agtA
DDB_G0283005-3	TAAAGAAATAACTTGAATTT	agtA
DDB_G0283005-4	ATTCATTGGTCATAATGGTT	agtA
DDB_G0283005-5	CAATTTGATCATCAATACAT	agtA
DDB_G0289923-1	TTGTAAAATGATTATCAGTT	agxt
DDB_G0289923-2	CAAATGGCAGTAAGATATGG	agxt
DDB_G0289923-3	ACCCGTTGCCAACTGGTATT	agxt
DDB_G0289923-4	ATTGCAATCCAAATACCAGT	agxt
DDB_G0289923-5	GAAAAACACCCGTTGCCAAC	agxt
DDB_G0282009-1	GCTGCTTCTTTCACCAAACA	ahhA
DDB_G0282009-2	AGAATTAAATTCTTATTTAC	ahhA
DDB_G0282009-3	AAAATGTTATCAATGGTTGG	ahhA
DDB_G0282009-4	GAACGTATCGTTAAATCGTT	ahhA
DDB_G0282009-5	AGAACGTATCGTTAAATCGT	ahhA
DDB_G0269712-1	CCTTTAGATTTAGTGGTTGG	ahsa
DDB_G0269712-2	GCTCAAAGATTGTTCAAACT	ahsa
DDB_G0269712-3	GATTGTTCAAACTTGGAGAT	ahsa
DDB_G0269712-4	TGTTACCTTTGGTACTGTAT	ahsa
DDB_G0269712-5	TTGAAAAAACTGAAGAAGGT	ahsa
DDB_G0288247-1	ACGACATAACCACCATTTAT	aif
DDB_G0288247-2	GTACTTAATACACCAGATTC	aif
DDB_G0288247-3	TACTTAATACACCAGATTCT	aif
DDB_G0288247-4	CACCATTAACAAAATCACTT	aif
DDB_G0288247-5	ACCATTAACAAAATCACTTT	aif
DDB_G0285005-1	GATTTAATAATTTGGACAGT	aifB
DDB_G0285005-2	CTTGCAAAACATAAAGTATC	aifB
DDB_G0285005-3	TTGGTGAAGTTTGATTTAAA	aifB
DDB_G0285005-4	TCCAGTTAAAGATTCAGAAT	aifB
DDB_G0285005-5	TGGTGCAGTTGCTTGTGAAT	aifB
DDB_G0285003-1	ACATACAATGCACTTTCACA	aifC
DDB_G0285003-2	ATGTGAAAGTGCATTGTATG	aifC
DDB_G0285003-3	TCCAATTAAAAACAAAGAAT	aifC
DDB_G0285003-4	GTTATAAAAGATTTATCAAA	aifC
DDB_G0285003-5	CATACAATGCACTTTCACAT	aifC
DDB_G0286241-1	CACAATCGAAATTAATGAAC	aifD
DDB_G0286241-2	AACGACCAACTCCAGATGGC	aifD
DDB_G0286241-3	GGTCAATAATATCAATGCAA	aifD
DDB_G0286241-4	ATTACGATAGAATGTAGTGC	aifD
DDB_G0286241-5	TGGTGGTGGTATCGTTGGAG	aifD
DDB_G0278733-1	GATGTTAATGATCAACAATT	aip1
DDB_G0278733-2	GCAACTTACAAAGTATTGAA	aip1
DDB_G0278733-3	TTACAATGGGATCTTTCAAC	aip1
DDB_G0278733-4	AACCCAGCCCAACAACATAC	aip1
DDB_G0278733-5	ACATGGTGAGTATGAAAGAT	aip1
DDB_G0292150-1	GAGGCATAACAATATCCATT	ak1
DDB_G0292150-2	AGGCATAACAATATCCATTG	ak1
DDB_G0292150-3	CCACCGCTATAGTTAAAAGA	ak1
DDB_G0292150-4	GTTAGCAAGATGGACCCCAA	ak1
DDB_G0292150-5	GTGTTAAGGAAATTGACGCC	ak1
DDB_G0277823-1	CCACAAAAACACGTCGACAC	alaS
DDB_G0277823-2	GCCGCCATTCAAGAGGTAAC	alaS
DDB_G0277823-3	ACTAAATCTACGAAAACCTT	alaS
DDB_G0277823-4	ATTGGCTAAATCTCAACCAA	alaS
DDB_G0277823-5	TGAACGACGAGTATAGTCGA	alaS
DDB_G0274391-1	TTGGTAACAACGGTTGCATG	alfA
DDB_G0274391-2	CAGTAATTGTAAATGATAGA	alfA
DDB_G0274391-3	CAAATGGAGGATATGCAGAA	alfA
DDB_G0274391-4	ACAAAATCTGTTAAAAACAT	alfA
DDB_G0274391-5	AACAAAATCTGTTAAAAACA	alfA
DDB_G0286011-1	CTGACACTTGGGAAAGTAAT	alg1
DDB_G0286011-2	AAATTCAATTAGTTAGAGAT	alg1
DDB_G0286011-3	AATACCAAAGTTACATTAAT	alg1
DDB_G0286011-4	AATCAAGAATCATTACAGTT	alg1
DDB_G0286011-5	ATGAAAGTGGTGGATATGTT	alg1
DDB_G0277817-1	AACATATGGTTCAATTTGAT	alg10
DDB_G0277817-2	CATTCTATTGTTATAGTATT	alg10
DDB_G0277817-3	TTGGTATTGGTGATGGTATA	alg10
DDB_G0277817-4	GTAAAACCATTGCAGTTGAT	alg10
DDB_G0277817-5	TGGTGATAATAATAGATTAT	alg10
DDB_G0292118-1	GCAATCATATTAGAGATATT	alg11
DDB_G0292118-2	ATCATATCACTACTAATTGT	alg11
DDB_G0292118-3	GATATTTGGAAGAAACAATT	alg11
DDB_G0292118-4	ACCAAATTAGTATTGGTAGG	alg11
DDB_G0292118-5	TATCCACCAGTCGATGTTAA	alg11
DDB_G0267884-1	TATGATCATTTAGAATTCCC	alg12
DDB_G0267884-2	GTTCAGTGGTACTACAAAAA	alg12
DDB_G0267884-3	AATTGGAATACCTCTAATTC	alg12
DDB_G0267884-4	TCAACATCAGCATTAGTATG	alg12
DDB_G0267884-5	ACATCAGCATTAGTATGTGG	alg12
DDB_G0272730-1	ACTATTGACCAATACTTGAT	alg2
DDB_G0272730-2	ATGGAATTGAGGCTGAGATT	alg2
DDB_G0272730-3	GAATTGGACGTACACGTCAC	alg2
DDB_G0272730-4	TCGATGTTAATAGTTTGTCA	alg2
DDB_G0272730-5	CTCGATGTTAATAGTTTGTC	alg2
DDB_G0268238-1	TTCCTGATGGTTAATCCTCA	alg3
DDB_G0268238-2	GCACGTAATAGATAACCTTG	alg3
DDB_G0268238-3	TATTGTCAACATTTGGTATT	alg3
DDB_G0268238-4	TTAAAGAATTTATAGTTGGT	alg3
DDB_G0268238-5	AAAACTAATGATTTGTGGCT	alg3
DDB_G0283841-1	ATTTAAGGAAACTAAATATC	alg6
DDB_G0283841-2	ATTATGAAGCACAAAGACAT	alg6
DDB_G0283841-3	CTAAGATATGCAGTAAGAGG	alg6
DDB_G0283841-4	ATAAACCACCAAACCATATT	alg6
DDB_G0283841-5	TGAAGCACAAAGACATTGGA	alg6
DDB_G0290751-1	CAAGGTTTATGTTCATGTGT	alg7
DDB_G0290751-2	TTGGGTGTTGTATTTGATTT	alg7
DDB_G0290751-3	TCACCGACAAATACACGAGA	alg7
DDB_G0290751-4	GTTGGGTGTTGTATTTGATT	alg7
DDB_G0290751-5	CAATGGATCATAGTACAAAG	alg7
DDB_G0275261-1	ACAATAAATAATACCAACTG	alg8
DDB_G0275261-2	TTGGAGTATTTATAATTTCT	alg8
DDB_G0275261-3	ACCAAACAAAGGAAACCCAT	alg8
DDB_G0275261-4	TTGATGTTGATTTATAACCA	alg8
DDB_G0275261-5	AAGAGATAAACAAAGAAAGC	alg8
DDB_G0279349-1	AGGAATCTTTCTTCTTTATG	alg9
DDB_G0279349-2	TAATAAAGGTTTACAAACAT	alg9
DDB_G0279349-3	AATTATATGGTATTGAAGAT	alg9
DDB_G0279349-4	ATAATAAAGGTTTACAAACA	alg9
DDB_G0279349-5	ATTATCAATATTATGGAAAA	alg9
DDB_G0285575-1	AAAGATTCTTTATTGGACCA	alkB
DDB_G0285575-2	AGATGATGCCGAACAAGAAA	alkB
DDB_G0285575-3	ATAAAGAATCTTTGGAAAAA	alkB
DDB_G0285575-4	TTTATTTACATCCAAGAGAA	alkB
DDB_G0285575-5	GACACCAAGATTATATAGTG	alkB
DDB_G0282199-1	ATCTCTAGAATGGTATTAGA	allB1
DDB_G0282199-2	AGTCGACCAAGGTCTATTAA	allB1
DDB_G0282199-3	AATAAAAATTCACCATACCA	allB1
DDB_G0282199-4	TTTAAGCCAACTAGACGTGA	allB1
DDB_G0282199-5	AATCTAATGTACATGGTGAG	allB1
DDB_G0270162-1	TTTAGGTCTACTATCTAAAT	allB2
DDB_G0270162-2	CCCTCCCACTCAGTTCTACC	allB2
DDB_G0270162-3	ATGAAAATAAAGAATTGTTA	allB2
DDB_G0270162-4	CATTCAGAGAGTTGTGTAAT	allB2
DDB_G0270162-5	AAAGAAGATAATCAATCAAT	allB2
DDB_G0280267-1	CAAGTAAGTGACCATTTCTA	allC
DDB_G0280267-2	CGTTCAGTGAACATGGGTGA	allC
DDB_G0280267-3	ACAGTTAACCAATCATTTCC	allC
DDB_G0280267-4	ACGGTAGGGTTGTTAAGGAT	allC
DDB_G0280267-5	TCCTGGACCTCTTCTTCTCT	allC
DDB_G0278495-1	TCACTGTGCCCACTATATAT	alp
DDB_G0278495-2	GATTAAATTCAATGCTTTGG	alp
DDB_G0278495-3	TTATTACCAAGAGGATGGGA	alp
DDB_G0278495-4	AGTTAGAGAATGGGCAGAGA	alp
DDB_G0278495-5	TGGCTCCATTGGAATTGCAG	alp
DDB_G0293850-1	GCCCATTTACATAAAACATT	alrA
DDB_G0293850-2	GGTACACCCCAGAATTTAGC	alrA
DDB_G0293850-3	TTTCAATGTTCAAGGTTTAA	alrA
DDB_G0293850-4	CTTTCAAATTTCAATGTTCA	alrA
DDB_G0293850-5	CTAGTATATTCAAAAGCAAC	alrA
DDB_G0285053-1	GAAATTGGTTGAATATGGAT	alrB
DDB_G0285053-2	TATGGATTGGTTAAGTCAAT	alrB
DDB_G0285053-3	TAAACATTGTGAAAAGACAT	alrB
DDB_G0285053-4	TCACAGAAATACTTTAAATT	alrB
DDB_G0285053-5	CCGTGAAACATGGCAAGAGA	alrB
DDB_G0268058-1	TTAGTTGCATATAGTCCATT	alrC
DDB_G0268058-2	TCACATTTACCTTGGCCTAA	alrC
DDB_G0268058-3	TTTGAAAATTCAAATCCATT	alrC
DDB_G0268058-4	AAAATCCTAAAATCAATAGC	alrC
DDB_G0268058-5	TTCATGTCATAATTCAAACT	alrC
DDB_G0285027-1	GTAGAATATGCAAAATCTTT	alrD
DDB_G0285027-2	AGCTTCATCTTATAGACAAG	alrD
DDB_G0285027-3	GCTTATTCTTCATTAACTCG	alrD
DDB_G0285027-4	TATAGACAAGAGGAAGCGAT	alrD
DDB_G0285027-5	CTCTTTAAAGAGATTACAAT	alrD
DDB_G0285025-1	AAAGTTGGTACTTGGCAACA	alrE
DDB_G0285025-2	CATTTCAATAAGACTTGAGC	alrE
DDB_G0285025-3	TTGAAATGGGCTATTCAAAA	alrE
DDB_G0285025-4	TAGTTCATGTAAGTGCGATA	alrE
DDB_G0285025-5	GGCATCGTATTGGAGGCTTA	alrE
DDB_G0285023-1	TAGTTTCTCTAGAGCTCTCC	alrF
DDB_G0285023-2	TATAATAATGAAGAAAGAAT	alrF
DDB_G0285023-3	ATCTTTGAAAAAGTTACAAT	alrF
DDB_G0285023-4	GAAATGGTTACAAAGAATGA	alrF
DDB_G0285023-5	TATCTTAATAATAATTGTGA	alrF
DDB_G0275451-1	ACAAATCAAAAATCAAAACA	alxA
DDB_G0275451-2	TTAAAGGCAAACTTGGATGA	alxA
DDB_G0275451-3	AGCTGGTAATCTATTGAAAA	alxA
DDB_G0275451-4	GAGCAACCTATGGTGCACAA	alxA
DDB_G0275451-5	ATATTGTGAATCAGCAAAGA	alxA
DDB_G0275123-1	TATTTAAATCTTTGCAGAAG	alyA
DDB_G0275123-2	ATAAGCAAATCCGATAATAA	alyA
DDB_G0275123-3	GTTAAATAATATTGGTTATT	alyA
DDB_G0275123-4	ATGTAACAGTTGCTGTGATA	alyA
DDB_G0275123-5	GTTATTATCGGATTTGCTTA	alyA
DDB_G0275119-1	ATAATATTTGTTACCTGGTG	alyB
DDB_G0275119-2	ATGTGTTGTTCAACCTCACC	alyB
DDB_G0275119-3	GTTATCATCGGATACGCTTA	alyB
DDB_G0275119-4	GTTAAATAATATTTGTTACC	alyB
DDB_G0275121-1	AAAGAAATGTGTTAAAGCCA	alyC
DDB_G0275121-2	ATAAGCTAATCCAACAATTA	alyC
DDB_G0275121-3	TAGAGTTTACCACTGCAAGA	alyC
DDB_G0275121-4	GTTAAATAATATTTATGATC	alyC
DDB_G0275121-5	ATAATTGTTGGATTAGCTTA	alyC
DDB_G0273197-1	ACATTGAATGGTTTGTTAAC	alyD-1
DDB_G0273197-2	GGCTCAACTATGGAAACTGG	alyD-1
DDB_G0273197-3	CAAATTTGTCAAGATCTCTT	alyD-1
DDB_G0273197-4	AGATAATATTCATTATTGCT	alyD-1
DDB_G0273197-5	ACAACTATATTGACCACTAA	alyD-1
DDB_G0282905-1	CAGAGTTGGCAACTGCTTGA	alyE
DDB_G0282905-2	GGTAAAAAACATTCATCTAT	alyE
DDB_G0282905-3	GTAAAAAACATTCATCTATT	alyE
DDB_G0282905-4	GTTCAATCAACTAAAAATGA	alyE
DDB_G0282905-5	TATAATACAATTATTAAACA	alyE
DDB_G0282893-1	CATTCATTGCAGATTGTACA	alyF
DDB_G0282893-2	TGTAATAAAATTCTAACTGT	alyF
DDB_G0282893-3	CAGTCACAATAGATGAATAT	alyF
DDB_G0282893-4	ATATAAAGGTGGTAATGGTA	alyF
DDB_G0282893-5	GATGAATATTGGTTACCAAT	alyF
DDB_G0286229-1	TTGGATCACCATATTGTCAA	alyL
DDB_G0286229-2	TTGAAACAGCAGTAACAATA	alyL
DDB_G0286229-3	TAACACAAGTAGCGAAAACT	alyL
DDB_G0286229-4	TTATCGGTCCATTGACAATA	alyL
DDB_G0286229-5	TACGGTTACATCATGGAAAA	alyL
DDB_G0275567-1	ATCGCTAAAATGGTTCAAGT	amd1
DDB_G0275567-2	ATGTGGTCTTGAAGTTGAGA	amd1
DDB_G0275567-3	GTACAATTGATAAGGAGAAA	amd1
DDB_G0275567-4	AGCGATCAAGTGTAACAAAG	amd1
DDB_G0275567-5	GATCAAGTGTAACAAAGTGG	amd1
DDB_G0292266-1	CTATAGACATCATATAATCT	amdA
DDB_G0292266-2	TAGAGATAATAGGTGTATGG	amdA
DDB_G0292266-3	TGGTAGAAAGATGAGTGAAT	amdA
DDB_G0292266-4	CTCTACTATCTAACTCAAAT	amdA
DDB_G0292266-5	ATGGTAGAAAGATGAGTGAA	amdA
DDB_G0269854-1	TGCATGGCCGCCTAAATAGG	amdhd1
DDB_G0269854-2	ACATACTAAAAATAGTACAG	amdhd1
DDB_G0269854-3	GGCAGGTGAGTTGGGTTGCA	amdhd1
DDB_G0269854-4	AAAGGGTATGAATGCATCCG	amdhd1
DDB_G0269854-5	TGGCAGGTGAGTTGGGTTGC	amdhd1
DDB_G0279345-1	ATTACAACATGTAATAAAGT	amfr
DDB_G0279345-2	TACAAATATTCAAAATATAC	amfr
DDB_G0279345-3	TTCTCAATTACTTATTTCTT	amfr
DDB_G0279345-4	GATGAACATCAACATCATTT	amfr
DDB_G0279345-5	AAGTTATTGATGTTATTAGT	amfr
DDB_G0282375-1	ATAATTTGTGAATAAGCCAA	amiB
DDB_G0282375-2	TAAAATTGGATTTGTTTGTT	amiB
DDB_G0282375-3	ATCATATGACCACCTTTCAT	amiB
DDB_G0282375-4	CCAATAACACCACCAATGAA	amiB
DDB_G0282375-5	GTAAAATTGGATTTGTTTGT	amiB
DDB_G0283437-1	TATTAAAGAATCGAAACAAT	ammr1
DDB_G0283437-2	AGATCATTAATTAAAAAGGC	ammr1
DDB_G0283437-3	AATAAGATCATTAATTAAAA	ammr1
DDB_G0283437-4	GATAACGAGTTAATTTAATT	ammr1
DDB_G0283437-5	TCAGTTTGGGATTGGGAAAT	ammr1
DDB_G0275695-1	TTACAGTATTTCAAAATCTT	ampA
DDB_G0275695-2	CATTTAACAAGGGAGCAATC	ampA
DDB_G0275695-3	ATGAGGTTTACATATTGGTT	ampA
DDB_G0275695-4	CTATAATGAGGTTTACATAT	ampA
DDB_G0275695-5	TTGGTTGGGCACATCTAACG	ampA
DDB_G0277503-1	CCAGTTGCTCATTGGATTTG	amtA
DDB_G0277503-2	TTAATTGGTACTCAATTACT	amtA
DDB_G0277503-3	CCCCAAATCCAATGAGCAAC	amtA
DDB_G0277503-4	GTTGCTCATTGGATTTGGGG	amtA
DDB_G0277503-5	ACTGTCATGTGGCAAGCATT	amtA
DDB_G0277889-1	GGGTATGGTCTTATAATGGT	amtB
DDB_G0277889-2	AAGAAATCAACAAACGTATA	amtB
DDB_G0277889-3	TAATGATAAATTCTCTTGAG	amtB
DDB_G0277889-4	GTATCATCATTGTAATGGCT	amtB
DDB_G0277889-5	AATTCTCTTGAGTGGAGAAA	amtB
DDB_G0267424-1	CCACCAGGTAAAATGATATC	amtC
DDB_G0267424-2	GAATGGGTGGTTGTTCGATT	amtC
DDB_G0267424-3	GTTTGGGCGCAATGATACTT	amtC
DDB_G0267424-4	TTATTGGTGGTATTGTTTAT	amtC
DDB_G0267424-5	ACAATGTAGTTGTAATCTCT	amtC
DDB_G0281547-1	ACCTTGAGCCATTAAAACGT	amyA
DDB_G0281547-2	TTTGAATGAATTGATAGAGT	amyA
DDB_G0281547-3	TTGAAAGAGGTGGTCCATAA	amyA
DDB_G0281547-4	GGAGTGTTGTTCTAACGAAT	amyA
DDB_G0281547-5	CAAACAATCGTGAGCCATTA	amyA
DDB_G0285349-1	AATATTTGGAGTTCAAAATT	anapc1
DDB_G0285349-2	AGGTAGAAATTTAATATTGT	anapc1
DDB_G0285349-3	GTACTGAATCAATAATCCAT	anapc1
DDB_G0285349-4	GCAACACCATTATGAAATTC	anapc1
DDB_G0285349-5	AAGTAGTGTATTCTGATTGT	anapc1
DDB_G0268992-1	ATTAGGCAAATAAAAGTTTA	anapc10
DDB_G0268992-2	TTTCAATATAACATTTCTTT	anapc10
DDB_G0268992-3	ACAGAATTAGAAGAACCATC	anapc10
DDB_G0268992-4	GAATTAAATAAAGTAGAGAT	anapc10
DDB_G0268992-5	AATTAGAAGAACCATCTGGT	anapc10
DDB_G0286909-1	CACTGTATCAGCTTGGCATT	anapc11
DDB_G0286909-2	ACACTGTATCAGCTTGGCAT	anapc11
DDB_G0286909-3	ATATGCACTGTATCTTAAAA	anapc11
DDB_G0286909-4	GATGTAAATGAAGAATGCTG	anapc11
DDB_G0286909-5	CTCCATTCGCTTCTGCACAT	anapc11
DDB_G0276377-1	ATGTAATACTCTCTTTAAAT	anapc2
DDB_G0276377-2	AAACACCAAGACAATTAATT	anapc2
DDB_G0276377-3	GTTGATTTAGATTTAGAAAT	anapc2
DDB_G0276377-4	CATAATAGATTACTTCATCC	anapc2
DDB_G0276377-5	TGTTTCCAAATTAATTGTCT	anapc2
DDB_G0288223-1	AGCTACCCATAGGAATGGAT	anapc3
DDB_G0288223-2	GGATCAGTTTATTATTTAAT	anapc3
DDB_G0288223-3	TTCTTTATCATTGTAATTTG	anapc3
DDB_G0288223-4	TGGATCAGTTTATTATTTAA	anapc3
DDB_G0288223-5	TAGATTGTCACCCTACTCTT	anapc3
DDB_G0285223-1	CTATAATAATTCTTCTTTGA	anapc4
DDB_G0285223-2	ACAATGAATTGATTAGTTGG	anapc4
DDB_G0285223-3	TTAGATTATTGTGGTTCATT	anapc4
DDB_G0285223-4	CTATAGTTGTTGTACGACTA	anapc4
DDB_G0285223-5	TTAACAATGAATTGATTAGT	anapc4
DDB_G0280113-1	TGATTGAGTGCTAAAAGGTC	anapc5
DDB_G0280113-2	ACCTGATTCTCAATCTCCAA	anapc5
DDB_G0280113-3	ATTTCTTTGTTATTTAATAT	anapc5
DDB_G0280113-4	TCATTAAAAGAATTATTCAA	anapc5
DDB_G0280113-5	ATATGGTAGCATTAAATTAG	anapc5
DDB_G0286233-1	AGGTGAACATGATCAAGCTA	anapc6
DDB_G0286233-2	TTCTAATCAAATTTGTTTGA	anapc6
DDB_G0286233-3	ATCATAAGGACAGATATCTT	anapc6
DDB_G0286233-4	TGGGCTAAATTATAAATTGT	anapc6
DDB_G0286233-5	CATTTACCACTATTATGTAT	anapc6
DDB_G0292470-1	TCCATTGAACCAATATAATA	anapc7
DDB_G0292470-2	TTATTAGATCCATATTATAT	anapc7
DDB_G0292470-3	TCGAAAACAATGGCTTTACT	anapc7
DDB_G0292470-4	TCCTGACTACTCGAAAACAA	anapc7
DDB_G0292470-5	TTAAATGTATTAATTATTGA	anapc7
DDB_G0272775-1	TATTCATTACTTCCAATTGG	anapc8
DDB_G0272775-2	TAAATTGTAATTACCAATTG	anapc8
DDB_G0272775-3	AAGTAGTACAAAGAATATAA	anapc8
DDB_G0272775-4	ACTCTACGTAAGGGACAAGA	anapc8
DDB_G0272775-5	AATAGGTTGCATAGGAACGT	anapc8
DDB_G0267454-1	GGCAGTTGGACCTTCACGGG	ancA
DDB_G0267454-2	GTAAAGATTGCCACCCGTGA	ancA
DDB_G0267454-3	CAAAGTTAAGAGCTTGAGTT	ancA
DDB_G0267454-4	TGGGAAATATCTAATAACAT	ancA
DDB_G0267454-5	CTTCTACGAACAGTATCGAA	ancA
DDB_G0287345-1	CTATTTCCATATTACCTTGT	ankrd39
DDB_G0287345-2	AGCTTACCAACAAGGTAATA	ankrd39
DDB_G0287345-3	TTTCTAACTGCATAGTGCAA	ankrd39
DDB_G0287345-4	TGTTGGTAAGCTTTATGAAG	ankrd39
DDB_G0287345-5	GTTCAATTGTTATTAGATAA	ankrd39
DDB_G0272785-1	CCAGTGTAACATGATCTCAT	aoaH
DDB_G0272785-2	TAGCTGATGGTAGAGTACTT	aoaH
DDB_G0272785-3	CAAAAGTTGGAGGTAGTCCA	aoaH
DDB_G0272785-4	TCTGGATTATAGAATTTAGA	aoaH
DDB_G0272785-5	ACATGGTTAGTTAATACTTA	aoaH
DDB_G0280819-1	GTTGAATTTCTATGGTAAAG	aoxA
DDB_G0280819-2	GATTAATGATTGTTGGTTTA	aoxA
DDB_G0280819-3	CCAACAATCATTAATCCAGT	aoxA
DDB_G0280819-4	TAAAACATCACGTGGAGTAA	aoxA
DDB_G0280819-5	CAGTTACTCAAGCAATTTAT	aoxA
DDB_G0279141-1	TGACCCAATCTATGTAAAGA	ap1b1
DDB_G0279141-2	TTAGTGACAAAAGTCTCTGG	ap1b1
DDB_G0279141-3	CTAGTGGTATCAGTAATGAG	ap1b1
DDB_G0279141-4	TTGTATGCAAACCCATAACT	ap1b1
DDB_G0279141-5	GCTTCAATGATTTGGATCAT	ap1b1
DDB_G0281957-1	CTTCACTTGAAGGAATGGAT	ap1g1
DDB_G0281957-2	TTTGAATACCTTGTCACGTG	ap1g1
DDB_G0281957-3	ATCCTTAAGACACTCGACGA	ap1g1
DDB_G0281957-4	ATCCAAAGCTCTACAACGAA	ap1g1
DDB_G0281957-5	AATATGCACCAAATAAGAGA	ap1g1
DDB_G0279359-1	CGGAAAAAAATAGGGCAACA	ap1s1
DDB_G0279359-2	TATCAATGATGCTGAAGGTA	ap1s1
DDB_G0279359-3	AAAAAATAGGGCAACAAGGG	ap1s1
DDB_G0279359-4	ATTTGGTAATATTTGTGAAT	ap1s1
DDB_G0279359-5	TAATGAATCAAGTATTATCT	ap1s1
DDB_G0295711-1	ACAACAAGATACATTATTAG	ap1s2
DDB_G0295711-2	CAACAAGATACATTATTAGA	ap1s2
DDB_G0295711-3	TCAAGATTTACAAGAGAAAT	ap1s2
DDB_G0295711-4	TTCTAAAAAATTACATAATT	ap1s2
DDB_G0295711-5	GTAAAACAAGATTAACAAAA	ap1s2
DDB_G0273439-1	GAAACCAATATTAGATATTT	ap2a1-1
DDB_G0273439-2	TAAACCAGCGATTGAATTAA	ap2a1-1
DDB_G0273439-3	TAACATTGAAATTGGTCAAT	ap2a1-1
DDB_G0273439-4	GGTTGAGAGTAAAAGTGCTT	ap2a1-1
DDB_G0273439-5	TTAAACCAGCGATTGAATTA	ap2a1-1
DDB_G0273501-1	GATAATTCAAATAGTACTTC	ap2a1-2
DDB_G0289721-1	TGTAATATAACATGTTTACT	ap2s1
DDB_G0289721-2	TTTCCTTGCTGGTGAATTAA	ap2s1
DDB_G0289721-3	CTCAACGAAATTTGTAAATT	ap2s1
DDB_G0289721-4	GTAAAACTCGTTTATCAAAA	ap2s1
DDB_G0289721-5	ATTGTTTATAGAAGATATGC	ap2s1
DDB_G0272578-1	TTCAATTTGATGCTATACTC	ap3b-1
DDB_G0272578-2	ATTACATTCTTTACAACTTG	ap3b-1
DDB_G0272578-3	AATTGAATGATATTATAACG	ap3b-1
DDB_G0272578-4	CTAATAATACAATTAACAGT	ap3b-1
DDB_G0272578-5	ATAATACAATTAACAGTTGG	ap3b-1
DDB_G0279537-1	ATGGAAACACATTGTTCTGC	ap3d1
DDB_G0279537-2	ACAAGGTAATAATATTTCAA	ap3d1
DDB_G0279537-3	GTTAGAATTCTGAATAACAC	ap3d1
DDB_G0279537-4	TCACACATACCACCTTCGGT	ap3d1
DDB_G0279537-5	CTCATGTCAAATCCAACCGA	ap3d1
DDB_G0275405-1	TTAGATGAAATGGTAATGGG	ap3s1
DDB_G0275405-2	GCTGAAAATCCTTTACTCTC	ap3s1
DDB_G0275405-3	CTAAAGATTCAACAAAAGTT	ap3s1
DDB_G0275405-4	TAATTTGAAAATATAATAGT	ap3s1
DDB_G0275405-5	TGAAAATATAATAGTTGGAT	ap3s1
DDB_G0283319-1	TTATTATATGACCATTGGTA	ap4b1
DDB_G0283319-2	AACATAAACTTCTTAATGCA	ap4b1
DDB_G0283319-3	TCTATAATAAATATTGGTTG	ap4b1
DDB_G0283319-4	TTCTATAATAAATATTGGTT	ap4b1
DDB_G0283319-5	AAAAACTCTTCAATGATGTA	ap4b1
DDB_G0280427-1	AATTTAATAGTATCAAATAA	ap4e1
DDB_G0280427-2	CATCATAATCTTCGTTATTT	ap4e1
DDB_G0280427-3	AATTGATAACGATACAATAC	ap4e1
DDB_G0280427-4	TCTTCACAATAAGCATCTAA	ap4e1
DDB_G0280427-5	TTATTTCGGTATCAAAGCAT	ap4e1
DDB_G0284905-1	ATTGCTGGTCTTTCTTCAAA	ap4s1
DDB_G0284905-2	CTTGATGAAATGGTATCAAA	ap4s1
DDB_G0284905-3	ATTTGAAGAAAGACCAGCAA	ap4s1
DDB_G0284905-4	ATAATTTCACTTTCCATTGC	ap4s1
DDB_G0284905-5	AATTTCAAAGCAACACATAC	ap4s1
DDB_G0277701-1	AATCCCCTTGTGCCTGCGTT	apeA
DDB_G0277701-2	CAGAAAGGTCATCATGGCAC	apeA
DDB_G0277701-3	CATCCCAAACGCAGGCACAA	apeA
DDB_G0277701-4	ATGCCAAATGTGATGGCATT	apeA
DDB_G0277701-5	ATCCCAAACGCAGGCACAAG	apeA
DDB_G0292456-1	AGATACAACTAAAGTTTACA	apeh
DDB_G0292456-2	AAAATTCCATCATCAACTGA	apeh
DDB_G0292456-3	CAAGTCATTTGGACACCAAA	apeh
DDB_G0292456-4	TTGATGCTCGTTTAGATCAA	apeh
DDB_G0292456-5	ACAATCATTTGAAACATTGT	apeh
DDB_G0267976-1	CACCAATGAGAGAACATTGG	aph1
DDB_G0267976-2	ATACTTTCAATTTCATTAGT	aph1
DDB_G0267976-3	TAGATCAAAAAAATATCATT	aph1
DDB_G0267976-4	AACATAAATAAATTAACAGA	aph1
DDB_G0267976-5	CTTTCAATTTCATTAGTTGG	aph1
DDB_G0293866-1	TATCCAAATTGTGGTAAAAT	apl
DDB_G0293866-2	TTCATATCTACTTCAACATT	apl
DDB_G0293866-3	GATATTGGTAATTATTATAT	apl
DDB_G0293866-4	TTTGCTTTCTTTAAGTATGA	apl
DDB_G0293866-5	TTATATGAAATGTTAGATAC	apl
DDB_G0284043-1	GAAATTTGTACATTTATTTC	aplA
DDB_G0284043-2	AAATCCAGTTATCAGATTTA	aplA
DDB_G0284043-3	GTCATTGCAAGTTTATTCAT	aplA
DDB_G0284043-4	AACTCCTTAAATCTGATAAC	aplA
DDB_G0284043-5	TTGGAAAATGATAATTCACC	aplA
DDB_G0286651-1	CAAGTCAACAAATATATTTC	aplB
DDB_G0286651-2	AAGTGGCTTGGAAACTAGAT	aplB
DDB_G0286651-3	AAGAGTAAGTTGATGATCTT	aplB
DDB_G0286651-4	TACAAACTACAGTTGCACTT	aplB
DDB_G0286651-5	ACAAGACCGCAGACTTGGGA	aplB
DDB_G0286561-1	TACATACGTCTTGGAAGCTT	aplC
DDB_G0286561-2	CAATACCAATACATACGTCT	aplC
DDB_G0286561-3	GAGGATTGAAGAAATTTCAG	aplC
DDB_G0286561-4	ATTTGTTCACAAATGGTTGT	aplC
DDB_G0286561-5	AGCTTCCAAGACGTATGTAT	aplC
DDB_G0293010-1	ATAATTCACATATTTGGCAT	aplD
DDB_G0293010-2	TCAGTTGAAGTAATTGAACA	aplD
DDB_G0293010-3	TTGCAAACTCTAACATGCAA	aplD
DDB_G0293010-4	GATTATGTTGTGGAAAGTAA	aplD
DDB_G0293010-5	ATTATGTTGTGGAAAGTAAC	aplD
DDB_G0279705-1	TGTAATATTAATTGCAATTT	aplE
DDB_G0279705-2	ACAAAACCTTGGCATTGGGT	aplE
DDB_G0279705-3	ACAATGTACAATTTGTAAAT	aplE
DDB_G0279705-4	TTGATAAAAGATAAAATCAT	aplE
DDB_G0279705-5	GTAATATTAATTGCAATTTC	aplE
DDB_G0277703-1	AAACTTTAGGAAAATGGCAT	aplF
DDB_G0277703-2	GTTCACTATTACCAAATCAA	aplF
DDB_G0277703-3	GAACAAGCGGAATCTAAATA	aplF
DDB_G0277703-4	ATTTCTTGATTGGATTTAAA	aplF
DDB_G0277703-5	AAAAAGAAACTTTAGGAAAA	aplF
DDB_G0269616-1	GTAATATATTAAGAAATAGT	aplG
DDB_G0269616-2	AATGGAATATCTCCTAAATT	aplG
DDB_G0269616-3	ACACAAAGTGAACCAAATTT	aplG
DDB_G0269616-4	ATATTAAGAAATAGTTGGAT	aplG
DDB_G0269616-5	TATCATTGACAAAGTTGAAA	aplG
DDB_G0282153-1	TCGAGGGCAGAGATTAATTG	aplH
DDB_G0282153-2	TGATTGCAAACAGTTGAAGC	aplH
DDB_G0282153-3	TTTCAGCACAAATGGTATCT	aplH
DDB_G0282153-4	TCAAGTATCGTTTATGTTGA	aplH
DDB_G0282153-5	ATTTCAGCACAAATGGTATC	aplH
DDB_G0268890-1	TTCGCAACCCACTTGGTTGT	aplJ
DDB_G0268890-2	GTTAAAGCCAACAACCAAGT	aplJ
DDB_G0268890-3	ACAATAATTTGCGATCAACT	aplJ
DDB_G0268890-4	TGTTAAAGCCAACAACCAAG	aplJ
DDB_G0268890-5	CACAAATTTCGCAACCCACT	aplJ
DDB_G0279713-1	TTTGGGAACAAACTTTATTA	aplK
DDB_G0279713-2	TTACATAGTAATAAAACTCA	aplK
DDB_G0279713-3	GAAACAATGCTATCACATGT	aplK
DDB_G0279713-4	AGATAGGTCATTTGGACATA	aplK
DDB_G0279713-5	ATTTGGGAACAAACTTTATT	aplK
DDB_G0274967-1	CAAACAACAACAGAAAATGA	aplL
DDB_G0274967-2	ACTCCTTGATTCAAAAGATT	aplL
DDB_G0274967-3	ATTCTTTAATATATGATATT	aplL
DDB_G0274967-4	TCAAAAATTTGTAATATGTT	aplL
DDB_G0274967-5	TCTCTGTAGAGTTTGTTTGT	aplL
DDB_G0291113-1	CTTTCTCTGTAGAGTTTGCT	aplM
DDB_G0291113-2	TGACATGTTAAAACCAAATT	aplM
DDB_G0291113-3	AAACCAAATTTGGTGAATTA	aplM
DDB_G0291113-4	AACAGTATAATGAGATCAGG	aplM
DDB_G0291113-5	TGCAACAGTATAATGAGATC	aplM
DDB_G0284339-1	AATTTGTGTAATGCTATTGT	aplN
DDB_G0284339-2	CAATCAGTCTTATATTGAGA	aplN
DDB_G0284339-3	TAAGACTGATTGTGTTGCCA	aplN
DDB_G0284339-4	AAAAAACTTGATGACTATTG	aplN
DDB_G0284339-5	AGAGTGGTACCTTCAGTTGA	aplN
DDB_G0286653-1	ATTTGTAGAGACATGTTTAG	aplO
DDB_G0286653-2	CAAACTTTAGAACAAGATTG	aplO
DDB_G0286653-3	TCATAAAAGTTTAAATTGCT	aplO
DDB_G0286653-4	ATCAAATGGTGCAAAAGATA	aplO
DDB_G0286653-5	TCAATGATAACATTATCAAA	aplO
DDB_G0292508-1	CCAGCTCCATCACCAAAAGT	aplP
DDB_G0292508-2	AGTACCATCAAATATTACAA	aplP
DDB_G0292508-3	GATGGAGCTGGTGAGTTAGT	aplP
DDB_G0292508-4	TAGTCAGAGCAAAGTGTTTG	aplP
DDB_G0292508-5	TGGTTGATTACTATAATTGT	aplP
DDB_G0281659-1	CAAATTACCAAAACATAAAA	aplQ
DDB_G0281659-2	ATAGATTCCGTACCAAAATA	aplQ
DDB_G0281659-3	AGTTTGGCATCCAATATATC	aplQ
DDB_G0281659-4	GTACTAAGGTTTCACAAGTT	aplQ
DDB_G0281659-5	TTGGCAAATGCCAGATATAT	aplQ
DDB_G0270248-1	GTCATTAAACAAGTATTAAA	aplR
DDB_G0270248-2	GTACAAAAATCACACTCAAC	aplR
DDB_G0270248-3	TGCTGATATTGACGGAGCTT	aplR
DDB_G0270248-4	AATATTGTGAAGTGAATCGA	aplR
DDB_G0270248-5	GCTGATATTGACGGAGCTTT	aplR
DDB_G0289247-1	ATTTCATTCATTCCACCAGA	apm1
DDB_G0289247-2	ATTCCATATTACACCGTTTC	apm1
DDB_G0289247-3	TGGACAATCAAACAATTCCC	apm1
DDB_G0289247-4	CAACTGTTAAACCATTGATA	apm1
DDB_G0289247-5	ACAATCAAACAATTCCCAGG	apm1
DDB_G0277139-1	ACAAAATGTTAATGCATGTA	apm2
DDB_G0277139-2	GTCACGTCCACCAATCTCTA	apm2
DDB_G0277139-3	TATACCAATCGTTAGAGAGA	apm2
DDB_G0277139-4	TGGAATTCCATAGAGATTGG	apm2
DDB_G0277139-5	AAGAGCAGATGTATCAGGAC	apm2
DDB_G0277901-1	GATCTTTAGGTGCCATTCAA	apm3
DDB_G0277901-2	TTAATTGAAAAACATTGGAG	apm3
DDB_G0277901-3	TTGAATTGGAGCATAATTGA	apm3
DDB_G0277901-4	AAGCAAAATGTCTATTTATT	apm3
DDB_G0277901-5	GTGTACAAAGTTCTCTTTGA	apm3
DDB_G0276945-1	TTGGATGAATTGATGGATTA	apm4
DDB_G0276945-2	TTAACTCATTCATTAGATTA	apm4
DDB_G0276945-3	AAAGTTATCAATGATTGAAT	apm4
DDB_G0276945-4	AAAGTGAAATCACCTTGTGG	apm4
DDB_G0276945-5	GTTGAACCTACATCGATTTG	apm4
DDB_G0279923-1	TTTACGTGACATGATTGCAT	apnA
DDB_G0279923-2	TTATCCAACATTAATTCAAT	apnA
DDB_G0279923-3	GTTAAGGATAAAACAAGAGT	apnA
DDB_G0279923-4	ACAACCGATTGAATTAATGT	apnA
DDB_G0279923-5	TTTACTAAATATTTGAAACA	apnA
DDB_G0277247-1	GAATTTCAAATAGATTAGGT	apnB
DDB_G0277247-2	AACAATTGATACCAATGAAT	apnB
DDB_G0277247-3	GTAAATAATTTATGTCCTGT	apnB
DDB_G0277247-4	CATAGAATTTCAAATAGATT	apnB
DDB_G0277247-5	TTTATTATCATCACAAACCA	apnB
DDB_G0281663-1	GGTTGGACAACTTGGCTTGC	aprA
DDB_G0281663-2	GCATTGACATAATCATCCAA	aprA
DDB_G0281663-3	ATGTATTCAATTCATCATTT	aprA
DDB_G0281663-4	TTAACAACAGCTTTAGTCAT	aprA
DDB_G0281663-5	TGGTAAAGTATTTGGTACAA	aprA
DDB_G0270174-1	GGAATCAATGACATTATTCC	aprt
DDB_G0270174-2	CAATGACATTATTCCAGGAT	aprt
DDB_G0270174-3	CACCTTTATTTGGCCAATCC	aprt
DDB_G0270174-4	TGAAATCCAACACCTTTATT	aprt
DDB_G0270174-5	TTCCAGGATTGGCCAAATAA	aprt
DDB_G0267378-1	TTGGCTCGGTCCTATAGTTG	aqpA
DDB_G0267378-2	TATTTGGTTTATTTCTGTGG	aqpA
DDB_G0267378-3	ATTGGCTCGGTCCTATAGTT	aqpA
DDB_G0267378-4	TATTGGCTCGGTCCTATAGT	aqpA
DDB_G0267378-5	CATCATTGGGTTTATTGGCT	aqpA
DDB_G0279443-1	CTGCTTTAGTTGGTAATAAT	aqpB
DDB_G0279443-2	ACCAAAGGTTTGATGTATGT	aqpB
DDB_G0279443-3	AGAACAAAATAAAAAACGTT	aqpB
DDB_G0279443-4	AAGAACAAAATAAAAAACGT	aqpB
DDB_G0279443-5	AGAAAGACATCAATAACCAA	aqpB
DDB_G0274209-1	CAATTGAATGATTTAAAAGG	aqpD
DDB_G0274209-2	GGTCAAGAGGAAGAAAATAT	aqpD
DDB_G0274209-3	TGAAAATATTTGGCCATATA	aqpD
DDB_G0274209-4	ATATAATATTGGATTATATA	aqpD
DDB_G0274209-5	TATATAATATTGGATTATAT	aqpD
DDB_G0274797-1	TGACATTATATGATATTTAT	aqr
DDB_G0274797-2	AAATTGTTATGAAACTTCAA	aqr
DDB_G0274797-3	GCAATGTCAAGAGCTCGTTT	aqr
DDB_G0274797-4	CCTTATTTCTATCAGAATTT	aqr
DDB_G0274797-5	TAGTAGTATTAGTATTTGAT	aqr
DDB_G0291796-1	ACACCAAGTAAGTTGCTTGC	araA
DDB_G0291796-2	GAAGACGATTTCAATGGAAC	araA
DDB_G0291796-3	CAAAAGTTAGTCCAATTTGG	araA
DDB_G0291796-4	TATCAACTTCGGGAAGACTA	araA
DDB_G0291796-5	CAATCTGAAGACGATTTCAA	araA
DDB_G0277825-1	GCCTACATAAAGAAAGCCGA	arcA
DDB_G0277825-2	AGCCAAGGTACTACCGGATG	arcA
DDB_G0277825-3	ATGTGTACTTCATTATTATT	arcA
DDB_G0277825-4	TGTTGCAACTGGTGCCAAAT	arcA
DDB_G0277825-5	TGTGTACTTCATTATTATTT	arcA
DDB_G0282813-1	GTAAATAATCTCTGAATGTT	arcB
DDB_G0282813-2	ACAATGACATTGTCACCTTG	arcB
DDB_G0282813-3	ATGAGATCGGCTGATTCTTG	arcB
DDB_G0282813-4	TCTGAATGTTTGGATGAGAT	arcB
DDB_G0282813-5	CTTGAATGAGTGATTCGACA	arcB
DDB_G0292804-1	AGTGCTGGTTTCAGATTAGT	arcC
DDB_G0292804-2	ACCCATCAAAAGCCAACAAA	arcC
DDB_G0292804-3	GGTCAACAGCATATACACGT	arcC
DDB_G0292804-4	GAAGCAAATCCACCATTTGT	arcC
DDB_G0292804-5	CATCAAAAGCCAACAAATGG	arcC
DDB_G0269102-1	TATCGATATCTTCCATAAAT	arcD
DDB_G0269102-2	TGATTTCATCATCCAATTTA	arcD
DDB_G0269102-3	AAATTAACACTCAATGCTAG	arcD
DDB_G0269102-4	TTGTTACGTGCAATGATAAC	arcD
DDB_G0288319-1	TTAATGAAATATGTCTACCG	arcE
DDB_G0288319-2	CACTAAAACAGGTGCAATCA	arcE
DDB_G0288319-3	GCACGAATGTGTCCTCAAGA	arcE
DDB_G0288319-4	GAATGTGTCCTCAAGAAGGG	arcE
DDB_G0288319-5	TCGTGCCATTTGAAAAAGAT	arcE
DDB_G0279871-1	ACCAATATGTAACCATTGGA	areA
DDB_G0279871-2	TATTACCAAATTCCGTCCAA	areA
DDB_G0279871-3	TGTAACCATTGGACGGAATT	areA
DDB_G0279871-4	ATGTAATTGTTTAAATTCAT	areA
DDB_G0279871-5	TCCGTCCAATGGTTACATAT	areA
DDB_G0268498-1	ACTCTTTAAGAAGAGAGAAT	areB
DDB_G0268498-2	ACAGTGTGACGATGAACGTA	areB
DDB_G0268498-3	GATTTAGAGGAGAAATGTCA	areB
DDB_G0268498-4	GATTGACTAAACGACGTTCG	areB
DDB_G0268498-5	GTGTGACGATGAACGTATGG	areB
DDB_G0289173-1	TGGAAATAATGTCTCCATAA	arfA
DDB_G0289173-2	TCAGCGACACTCATGGCATT	arfA
DDB_G0289173-3	AACTTCACTGTATGGGATGT	arfA
DDB_G0289173-4	ACTCTCTCCGTTCAAGAAAA	arfA
DDB_G0289173-5	AGAGTGGAGATTTAATTTAT	arfA
DDB_G0283631-1	TTAATATATTGGGATTTAGG	arfrp1
DDB_G0283631-2	GATTAGAACAAGGAATTAAT	arfrp1
DDB_G0283631-3	AGGTTGTAATTGAACATTTC	arfrp1
DDB_G0283631-4	TTGTAATTGAACATTTCTGG	arfrp1
DDB_G0283631-5	TGAACATTTCTGGTGGTGAT	arfrp1
DDB_G0274811-1	TCTTTAACCACTTGACTAAT	argB
DDB_G0274811-2	AGTAATAATATCGTTGGTTT	argB
DDB_G0274811-3	ATTCTATTCGCTTGCAATGA	argB
DDB_G0274811-4	GTACCATGATGACCATTCAA	argB
DDB_G0274811-5	GTGAAATCAATATCAGCCAA	argB
DDB_G0286257-1	TAATATCTTACCTTACAAAT	argC
DDB_G0286257-2	AAGAATCATAAATTTAGAGT	argC
DDB_G0286257-3	CCGACTTGATGAAACAACCA	argC
DDB_G0286257-4	TTGGATCCAACGGTGTGGCT	argC
DDB_G0286257-5	TGGTCATCCAAATTTAGAGT	argC
DDB_G0269526-1	CGGTTCAATGATAACGGCAC	argD
DDB_G0269526-2	ATTGTCGATGAGGTTCAATG	argD
DDB_G0269526-3	TTGGTAGAACAGGTCAATTG	argD
DDB_G0269526-4	TCCAAGTATAGAGAAATCTA	argD
DDB_G0269526-5	ACCATAGATTTCTCTATACT	argD
DDB_G0267380-1	CCATTCCAATTAATTATTGA	argE
DDB_G0267380-2	CCTTCAATAATTAATTGGAA	argE
DDB_G0267380-3	GCAGATTCACAACCAACCAT	argE
DDB_G0267380-4	ACCTTATGGAAACCAATCGC	argE
DDB_G0267380-5	GTATTGTAACTACCGGCGAT	argE
DDB_G0291916-1	ATAGAGAAACATAAAAACAC	argJ
DDB_G0291916-2	TTGGTAAAGACAGCAATGTA	argJ
DDB_G0291916-3	CTCTAATAATAAATACTCTT	argJ
DDB_G0291916-4	ATTTCAATGTGGTTCGCATC	argJ
DDB_G0291916-5	AATGACTTGCTTAATAAAAC	argJ
DDB_G0272867-1	GATTTAACTCATATCAACTA	argS1
DDB_G0272867-2	CGTAAATGACCAGCATGGAA	argS1
DDB_G0272867-3	ACAGTCTCAATGAACTATTT	argS1
DDB_G0272867-4	AACTCATATCAACTATGGTA	argS1
DDB_G0272867-5	CATTGTATAAATGTTTAATT	argS1
DDB_G0287803-1	AGGTAATCACAAATAAATCC	argS2
DDB_G0287803-2	TTCAACACGATGTTTAATTG	argS2
DDB_G0287803-3	CTTTGTGAAGCATCTAGAAT	argS2
DDB_G0287803-4	ACTGCCGCTGAATTTCAAAA	argS2
DDB_G0287803-5	TTTAAGTTGTTGCTGTTGAG	argS2
DDB_G0289555-1	AGATGGTGGATTCTTTCTAA	arkA
DDB_G0289555-2	ACGTTCCGATATGTATTCAA	arkA
DDB_G0289555-3	TTAGAAAGAATCCACCATCT	arkA
DDB_G0289555-4	TCTTTGACGAATTAACCAAT	arkA
DDB_G0289555-5	TGAACTATTCTCTGACATTC	arkA
DDB_G0288163-1	ATTAAGAACAACACCATTAT	arl1
DDB_G0288163-2	TTATTGGCGAAAACCAATAA	arl1
DDB_G0288163-3	CATCACTAAAGAATAGACAA	arl1
DDB_G0288163-4	TTTAAAACATCTGCAATCAA	arl1
DDB_G0288163-5	ACCTGGTAAATCTTGTTTAT	arl1
DDB_G0281307-1	ACAATTAAATACTCATCATT	arl2
DDB_G0281307-2	TCAACTATTAGTCCAACATT	arl2
DDB_G0281307-3	TGAATATTGAAACCTAATGT	arl2
DDB_G0281307-4	TTAAATATTTGGGATATAGG	arl2
DDB_G0281307-5	AAAAGACTCTTAGATCTTAT	arl2
DDB_G0271942-1	TGCAAATAAACAAGACTTAA	arl5
DDB_G0271942-2	TGAATGAAGTGAAAGTAAAG	arl5
DDB_G0271942-3	ATTTAGAAGAGTTTGTATAT	arl5
DDB_G0271942-4	AGGTTATTAATGTGGGATTT	arl5
DDB_G0271942-5	TATTAATGTGGGATTTAGGT	arl5
DDB_G0283525-1	GAAATGTTACTATAAAACTG	arl8
DDB_G0283525-2	TCCCACATACTTCTGAAACG	arl8
DDB_G0283525-3	GAAATGGAGTTGACACTCGT	arl8
DDB_G0283525-4	ATAAAACTGTGGGATATTGG	arl8
DDB_G0283525-5	ATGTGGGAAAGATATTGTAG	arl8
DDB_G0270626-1	GGTGTTATGTAGCTCGAGGG	armc8
DDB_G0270626-2	ACTTCTTTAACAGAATCTAA	armc8
DDB_G0270626-3	TGAAGCCAATCTATTCTCAA	armc8
DDB_G0270626-4	TCTCAATGGTTGGTACTAAT	armc8
DDB_G0270626-5	TACCAATAACAGATGATGCT	armc8
DDB_G0288937-1	ATCATTGGTGATGAATCTTT	arpA
DDB_G0288937-2	GGAGTGATATGGAAAGAGTT	arpA
DDB_G0288937-3	GATAGAATCAATGATTGGAG	arpA
DDB_G0288937-4	ATCGAGATCACTCTTTCTAA	arpA
DDB_G0288937-5	CAACATTTATTAAGAAGATC	arpA
DDB_G0272106-1	TCGAGACGACGAGTCAAATG	arpB
DDB_G0272106-2	ACCATGTGCTTTCTTCTTGG	arpB
DDB_G0272106-3	TCCACCAAGAAGAAAGCACA	arpB
DDB_G0272106-4	AGAAACCTTGTTGAAGATCA	arpB
DDB_G0272106-5	TATCAACATATCGTCCTTTC	arpB
DDB_G0283755-1	CAACGTTATGCCGTATGGTT	arpC
DDB_G0283755-2	TTTACCAAAATCTTTAAACA	arpC
DDB_G0283755-3	TAGTCGGAGGAGGCAATCTC	arpC
DDB_G0283755-4	TACAAGAATATCGTCTTATC	arpC
DDB_G0283755-5	TGACAGACATTGTAAAACTC	arpC
DDB_G0280887-1	CACTTATAGAAGACCACATA	arpD
DDB_G0280887-2	GGTTCTGTTCTTGGTTCATT	arpD
DDB_G0280887-3	TCATTAGTATTAGATTCTGG	arpD
DDB_G0280887-4	TGTGGATGTCAAAATCTGAA	arpD
DDB_G0280887-5	GGATTAATGATCTCCATATG	arpD
DDB_G0291728-1	TCAAATATACTCTCTTGTGA	arpE
DDB_G0291728-2	CCATAGTTACCATGATTGGT	arpE
DDB_G0291728-3	AAGACTCTCAATTGGATGCT	arpE
DDB_G0291728-4	ACGTGTATCCACTGGCAATT	arpE
DDB_G0291728-5	ATACCAATTATAATTGATAA	arpE
DDB_G0287007-1	TGATTCATTCCAATATCTGA	arpF
DDB_G0287007-2	AAGGAAAACAATGTATGAAG	arpF
DDB_G0287007-3	GCTGCTGTTTAATATGAACT	arpF
DDB_G0287007-4	TTAACCACTTCATCAACGTT	arpF
DDB_G0287007-5	TTTAACCACTTCATCAACGT	arpF
DDB_G0287779-1	TCTTTAACGAATGTGATCCA	arpG
DDB_G0287779-2	TTTGGATCACCAGAAGTGAA	arpG
DDB_G0287779-3	ACCATCTTGCCATTCACTTC	arpG
DDB_G0287779-4	TTATTCTCATTGTAGAGTGT	arpG
DDB_G0287779-5	TCGATTTCGTTGTAGTTTAA	arpG
DDB_G0287739-1	AAATAGCTTGAAATATTTAA	arpH
DDB_G0287739-2	AATAATTATCTCTCTTGGTT	arpH
DDB_G0287739-3	TTACAATCAAATATTACCAA	arpH
DDB_G0287739-4	AATTATCTCTCTTGGTTAGG	arpH
DDB_G0287739-5	TTGAAAATAATTATCTCTCT	arpH
DDB_G0291009-1	GGTAATACTGTATCTTGTAG	arpin
DDB_G0291009-2	GTGATTGCAACATATCTAGT	arpin
DDB_G0291009-3	GTAAAACGTAATTGGAAAGA	arpin
DDB_G0291009-4	TGTAGATAGTGTTGTAAAGA	arpin
DDB_G0291009-5	AGAGCAACTGCTATCACAAA	arpin
DDB_G0282457-1	GAATATTCAAGTAGTGCAAC	arrA
DDB_G0282457-2	ATTAAACCCAATTGTTGGTA	arrA
DDB_G0282457-3	TCCAATTCTGAAATTGTTAT	arrA
DDB_G0282457-4	TCCTATAACAATTTCAGAAT	arrA
DDB_G0282457-5	ATATTATTATAAAGAAATAT	arrA
DDB_G0274445-1	TGATCAAGAAAGAATTGAAG	arrB
DDB_G0274445-2	GTTTAGAATTTGGCTTAAAT	arrB
DDB_G0274445-3	AAAATATGATTAGACCATTA	arrB
DDB_G0274445-4	GTATAATAGTTTGGCCATAA	arrB
DDB_G0274445-5	GTTTCATCAGTATAATAGTT	arrB
DDB_G0271792-1	TCTTGTTGTGTCATTGCATT	arrC
DDB_G0271792-2	CCACCAGTTGTCATAGTGTT	arrC
DDB_G0271792-3	CCTAACACTATGACAACTGG	arrC
DDB_G0271792-4	ACAATATAAAATGATGGCTT	arrC
DDB_G0271792-5	AACAATATAAAATGATGGCT	arrC
DDB_G0289069-1	GCAGTACATTTATTATAAAA	arrD
DDB_G0289069-2	TACATGATATTAAAGATCGT	arrD
DDB_G0289069-3	AAGAAAGAATTAGAACATTA	arrD
DDB_G0289069-4	CAACCAACAAGAACATTAGA	arrD
DDB_G0289069-5	ATGATATTAAAGATCGTAGG	arrD
DDB_G0280479-1	ATTTATATTCTATTCAAAAT	arrE
DDB_G0280479-2	TATCTTTATTTGAGGGTAAA	arrE
DDB_G0280479-3	ATCTTTATTTGAGGGTAAAA	arrE
DDB_G0280479-4	TTTCCAGTTGTCGCAGAACA	arrE
DDB_G0280479-5	ATGGATGTAATGGATATTTG	arrE
DDB_G0289435-1	TCTCCTCTTACTGCACTACA	arrF
DDB_G0289435-2	AAAATTTATCAATGAATGTA	arrF
DDB_G0289435-3	AAAATAATATTAGAGCGTTA	arrF
DDB_G0289435-4	ATGAATGTATGGGATATAGG	arrF
DDB_G0289435-5	TCAATGAATGTATGGGATAT	arrF
DDB_G0288015-1	ATGGTAATAGTGTTTCCATA	arrH
DDB_G0288015-2	AATAGTGTTTCCATAAGGCA	arrH
DDB_G0288015-3	AATATAAAATCCGTGCCTTA	arrH
DDB_G0280621-1	TGATAATAGTGTTTCCATAA	arrJ
DDB_G0280633-1	ATCTAATGGCACTACATGGT	arrK
DDB_G0278057-1	TGTACAGATTAACAAACCCT	arrL
DDB_G0278057-2	CTAAATACTGCTCCAATTGA	arrL
DDB_G0278057-3	GTGTGTTTCAATCCATCAAT	arrL
DDB_G0278057-4	ATTTATAAACCATATTTATT	arrL
DDB_G0278057-5	ACATCTGATCCTAATAAATA	arrL
DDB_G0293528-1	ATACCTTTATCTAATAATGA	arsA
DDB_G0293528-2	ATGGAATTGAGAGTAATCTA	arsA
DDB_G0293528-3	AATCTAAGGGTATGACCAGT	arsA
DDB_G0293528-4	AAAGATGCAAAAGAAATATT	arsA
DDB_G0293528-5	TCAAATCGTTTATCCAGAAA	arsA
DDB_G0289879-1	ATATTATCAATAGTGTTGAT	arsB
DDB_G0289879-2	TGGTATGCATATGGGTTTCA	arsB
DDB_G0289879-3	TATTATCAATAGTGTTGATT	arsB
DDB_G0289879-4	AGATTGGATCAGTGATCAAT	arsB
DDB_G0289879-5	GTAACCAAACATTTACCAAT	arsB
DDB_G0290221-1	TCTTTATATACATCATTTAC	arv1
DDB_G0290221-2	AAAATTGAACCAAAACTAAA	arv1
DDB_G0290221-3	AAATTGAACCAAAACTAAAA	arv1
DDB_G0290221-4	ATGTACCATATGATAGATAT	arv1
DDB_G0290221-5	ATATTGGTTTATATTCGTAA	arv1
DDB_G0280455-1	TGATTCTCCTTATTAAAAAT	ascc2
DDB_G0280455-2	CTATGAGAGATTTCATCCAA	ascc2
DDB_G0280455-3	GAAAAAAAAAAGCAACAATC	ascc2
DDB_G0280455-4	CCTTGTTCATTGTTATCTGC	ascc2
DDB_G0280455-5	TTTAGTGGTACGTAAATCGA	ascc2
DDB_G0290389-1	TAATGTAAAAAGAATTGTGA	ascc3
DDB_G0290389-2	TTGAATGCCGAGATCGTTTC	ascc3
DDB_G0290389-3	AAATGTTGGTTCAAGGTCGT	ascc3
DDB_G0290389-4	ACAAAGTCTGCTTTGGATCA	ascc3
DDB_G0290389-5	AATGTTGGTTCAAGGTCGTT	ascc3
DDB_G0270042-1	AGAGATTTAGTATTATGGAT	ascc3l
DDB_G0270042-2	TTGGCAACTTCATAAACTGT	ascc3l
DDB_G0270042-3	TCATAGGATATCTCGTAAAG	ascc3l
DDB_G0270042-4	ATAAAGTATGATAGAAAATC	ascc3l
DDB_G0270042-5	CGGTTGGTGGATTATAGTTG	ascc3l
DDB_G0280249-1	CCATTGTTTAAAGTTGGATT	ase1A
DDB_G0280249-2	CATTGTTTAAAGTTGGATTT	ase1A
DDB_G0280249-3	ACATCATTCTAATGTCTCAA	ase1A
DDB_G0280249-4	ATAATTAAAGATATTATCTC	ase1A
DDB_G0280249-5	TAACAGCATTGGAACAAAAG	ase1A
DDB_G0284219-1	TAATAATTAATGGATTTATT	ase1B
DDB_G0284219-2	GATTTATTAAGGATAATGAT	ase1B
DDB_G0284219-3	TTTAAATAAAGTTAAAAGAA	ase1B
DDB_G0284219-4	AGATTTATTAAGGATAATGA	ase1B
DDB_G0284219-5	CTATTATTACCAACACTAGT	ase1B
DDB_G0285513-1	AAATGGACTATTAAATGACG	asf1
DDB_G0285513-2	CTTTGTATCTTTGATAAATC	asf1
DDB_G0285513-3	ATAAAGGTGAAGATTTCATT	asf1
DDB_G0285513-4	AACGATATATCAAATATAAA	asf1
DDB_G0285513-5	ATTGGAAAACCTGTAACTAC	asf1
DDB_G0273213-1	TTCTGCAACTAGTGTTGGAT	aslA-1
DDB_G0273213-2	ATGAATTTGGTATTATTGTT	aslA-1
DDB_G0273213-3	GAATGTAATCTTTCAGCATT	aslA-1
DDB_G0273213-4	TAATACCAAATTCATTAAAT	aslA-1
DDB_G0273213-5	TAAAGCACCAATTGGTATAT	aslA-1
DDB_G0274939-1	TGGTGTAAAGAATGTATAAT	aslB
DDB_G0274939-2	AATACAAATAAATTGACCTA	aslB
DDB_G0274939-3	TTCCAGACGCCTCAACCTAT	aslB
DDB_G0274939-4	AGTACATGGAATTGGTAACC	aslB
DDB_G0274939-5	CTGGTGTAAAGAATGTATAA	aslB
DDB_G0273225-1	TTCAACATTACTGATGTTAT	aslC-1
DDB_G0273225-2	TCAACATTACTGATGTTATC	aslC-1
DDB_G0273225-3	GAACGAAGGATTGTTCCTTC	aslC-1
DDB_G0273225-4	ATAAATCATACTTTGAACGA	aslC-1
DDB_G0273225-5	TTGCAAAGAAATTAATTAAA	aslC-1
DDB_G0273211-1	TTAAAATCAATTTGGAATGG	aslD-1
DDB_G0273211-2	CACCACTACTATAATAACCT	aslD-1
DDB_G0273211-3	ATCTTCTTTGGATTGGGACT	aslD-1
DDB_G0273211-4	CTGTACCATCTTCTTTGGAT	aslD-1
DDB_G0273211-5	TTTCTCATACTAGTATAGGA	aslD-1
DDB_G0272300-1	TTCAATGATAGTATTATTAT	aslE
DDB_G0272300-2	AATTACCAGATGTACCACTT	aslE
DDB_G0272300-3	ATCCAATACTTGAGTGTGAA	aslE
DDB_G0272300-4	CTTGGGAAATAAATACTTAG	aslE
DDB_G0272300-5	ACATTTATAGTATTATACGA	aslE
DDB_G0272216-1	TGAATGCAACTTCACCAACT	aslF
DDB_G0272216-2	GGTTTCTATACTACTATCAT	aslF
DDB_G0272216-3	GGATGGATTTCATTTCATTT	aslF
DDB_G0272216-4	TGGATGGATTTCATTTCATT	aslF
DDB_G0272216-5	CTAATTATAACATCAAATTA	aslF
DDB_G0273215-1	AATTTCTCTTGAATATAATT	aslG-1
DDB_G0273215-2	GGAAAGCCACTTGTGTTAAT	aslG-1
DDB_G0273215-3	CACCAGGGTTATAGTAACCT	aslG-1
DDB_G0273215-4	TTTATCATACAAGTGTTGGG	aslG-1
DDB_G0273215-5	AAAATTCCTATTAACACAAG	aslG-1
DDB_G0267506-1	AACTTTGAAACTATCGATCT	aslH
DDB_G0267506-2	ATACCTTATAAAGAATGATC	aslH
DDB_G0267506-3	AGTAAATTAAAATGTTGTTC	aslH
DDB_G0267506-4	TACCTTATAAAGAATGATCC	aslH
DDB_G0267506-5	CTCCCGGATCATTCTTTATA	aslH
DDB_G0273227-1	AGCGACACATACATTATCAT	aslI-1
DDB_G0273227-2	ATCAAATTTAAAAGAAATAT	aslI-1
DDB_G0273227-3	TAGTGTACCAATAGCCTTAT	aslI-1
DDB_G0273227-4	GTTTGACCATATCCCCTTGT	aslI-1
DDB_G0273227-5	ACAAGATATTGAATCATTAG	aslI-1
DDB_G0273305-1	TTCAGTGTCACTGACATTAT	aslJ-1
DDB_G0273305-2	TCAGTGTCACTGACATTATG	aslJ-1
DDB_G0273305-3	CACCGGTATTATAATAACCT	aslJ-1
DDB_G0273305-4	GAAAATTGATGGTATGCCAG	aslJ-1
DDB_G0273305-5	TTTCAGTGTCACTGACATTA	aslJ-1
DDB_G0273229-1	TATTATAAAAAACAAACATA	aslK-1
DDB_G0273229-2	ATATACCAATCGGTGCAGTA	aslK-1
DDB_G0273365-1	AGTTTAAACAACTATTTACA	aslL-1
DDB_G0267544-1	CACCAACTTTATGATGTGCA	aslM
DDB_G0267544-2	TAATTATGGTGTAAATACAT	aslM
DDB_G0267544-3	AATAATTGGTTCTAATGTTG	aslM
DDB_G0267544-4	CTTGCACATCATAAAGTTGG	aslM
DDB_G0267544-5	CATTAGGATCATATTTAATA	aslM
DDB_G0268272-1	ACAAGCAGAATATGGGATAT	aslN
DDB_G0268272-2	CAAGCAGAATATGGGATATT	aslN
DDB_G0268272-3	TTCCATTCTCATTATAAAAT	aslN
DDB_G0268272-4	TAGCTATAGTATAAATACAT	aslN
DDB_G0268272-5	CATTAGGATCAGTATTAATT	aslN
DDB_G0273223-1	TATATTCATTATTATCAACA	aslO-1
DDB_G0273223-2	AATTTATTGAATATGGAAAA	aslO-1
DDB_G0273223-3	CAAAACAAATTTATTGAATA	aslO-1
DDB_G0273223-4	CTATATTCATTATTATCAAC	aslO-1
DDB_G0273223-5	TAGTGGTAGAGGTAATATAA	aslO-1
DDB_G0275515-1	TCATCCTCACCTTGTAGCAC	asnB
DDB_G0275515-2	AAAAACATGCCAGTGCTACA	asnB
DDB_G0275515-3	TAAATATGGATAGATTACCA	asnB
DDB_G0275515-4	TTATAGATATTGCCAATCCA	asnB
DDB_G0275515-5	ATGGATAGATTACCATGGAT	asnB
DDB_G0286059-1	TCATCAAGATTAAGACATAG	asns
DDB_G0286059-2	ACCAGACGTTATTAAACATT	asns
DDB_G0286059-3	TGATCAAGGTAAAAAGAGAA	asns
DDB_G0286059-4	AGAGAGGAAATACATTGGAG	asns
DDB_G0286059-5	AGAATTCATTCATTCTGTAT	asns
DDB_G0275263-1	CTCGTAAACACCTACTGTGA	asnS1
DDB_G0275263-2	TTCACAGTAGGTGTTTACGA	asnS1
DDB_G0275263-3	CTTCACAGTAGGTGTTTACG	asnS1
DDB_G0275263-4	TAGGTGTTTACGAGGGTTGG	asnS1
DDB_G0275263-5	AGCACGATAACTTTGAGTGA	asnS1
DDB_G0268100-1	ACCACCTTCACAATCGCTCG	asnS2
DDB_G0268100-2	TTATACTCCAAACGAATGAA	asnS2
DDB_G0268100-3	TATACTCCAAACGAATGAAT	asnS2
DDB_G0268100-4	TTCAAGTCTTGATAGTAGAT	asnS2
DDB_G0268100-5	ATACTCCAAACGAATGAATG	asnS2
DDB_G0271924-1	TATTAATGGTTTCGTGTACA	aspA
DDB_G0271924-2	GCAGTATTGCATCTAGTGCC	aspA
DDB_G0271924-3	TGTACACGGAATCTGCCCTT	aspA
DDB_G0271924-4	TAATAACCAACCTAATTTAG	aspA
DDB_G0271924-5	GAAACTGCTGCCACTAAATT	aspA
DDB_G0272236-1	TGGATCCAACTCGAAATCAA	aspS1
DDB_G0272236-2	CGTATCACAAGAGAAGCGTT	aspS1
DDB_G0272236-3	GCTGAGAAATCAGCAGCAAG	aspS1
DDB_G0272236-4	GCTTCATCAAAGGTGAAACG	aspS1
DDB_G0272236-5	CGGAAAATAGATTGGTGGGC	aspS1
DDB_G0272304-1	GTTCTCAACGTATTCATGAT	aspS2
DDB_G0272304-2	GAATCTGGCATTATATAAAA	aspS2
DDB_G0272304-3	GATTTAAATGAATCATGTGT	aspS2
DDB_G0272304-4	AGCTATATCAAATTTATTTA	aspS2
DDB_G0272304-5	TTATTTAATCTACTATTTAA	aspS2
DDB_G0269024-1	TCTAATCTAATTGTGTATTG	ate1
DDB_G0269024-2	ATATAATAATATTTCAATTG	ate1
DDB_G0269024-3	TCATCATTAATATATCCACA	ate1
DDB_G0269024-4	GATCAGGGTTGGCGCAGATC	ate1
DDB_G0269024-5	AACTGTTAATTGATCAGGGT	ate1
DDB_G0292390-1	AGCAGTTGCAATTGCAGAAT	atg1
DDB_G0292390-2	AGTAAAGGCAGATCTATGGT	atg1
DDB_G0292390-3	AAGGCAGATCTATGGTCGGT	atg1
DDB_G0292390-4	TATTCTGTAGTTGATTTAAT	atg1
DDB_G0292390-5	TGTAGTTGATTTAATAGGTC	atg1
DDB_G0268840-1	TTGATGAAATTCCATGGCAA	atg10
DDB_G0268840-2	TAAGTTGGTTATCAATTATT	atg10
DDB_G0268840-3	TACTGTAAATTATATCAAAT	atg10
DDB_G0268840-4	ATATAATTGATGAAATTCCA	atg10
DDB_G0268840-5	TTAAGTTGGTTATCAATTAT	atg10
DDB_G0288287-1	ATGGATAATATCATTTCAAT	atg101
DDB_G0288287-2	GAGCCAATTTGAATTGAAAA	atg101
DDB_G0288287-3	AGCCAATTTGAATTGAAAAA	atg101
DDB_G0288287-4	ATAATGTTTGTTGGGAACAA	atg101
DDB_G0288287-5	CAAATAATAATAATGTTTGT	atg101
DDB_G0282929-1	ATTCACCTAAAATTTCATCT	atg12
DDB_G0282929-2	AATTCACCTAAAATTTCATC	atg12
DDB_G0282929-3	CCTAAAATTTCATCTGGGCT	atg12
DDB_G0282929-4	ACAAAAGAAATTTAAAATAC	atg12
DDB_G0282929-5	ATGTTATAGATAAATTAAGA	atg12
DDB_G0269162-1	GTACCCATTCTCGTAAGTTG	atg13
DDB_G0269162-2	AAGAGAATGTTGAGAGTTTG	atg13
DDB_G0269162-3	TACCCATTCTCGTAAGTTGG	atg13
DDB_G0269162-4	TCATATTAATCAATTTACAA	atg13
DDB_G0269162-5	TCAACTTTGGACTATTACAG	atg13
DDB_G0295673-1	GCTGGTGCAAATTATTTCAT	atg17
DDB_G0295673-2	CATCTCTAAATTTGATTCAT	atg17
DDB_G0295673-3	TTGTATATTCGAACAACGAT	atg17
DDB_G0295673-4	ATATTCGAACAACGATTGGC	atg17
DDB_G0295673-5	CAATGAATCAAATTTAGAGA	atg17
DDB_G0285375-1	ATGGAAATACATCACAAAGA	atg18
DDB_G0285375-2	ACTATATAATTGGTATTTGA	atg18
DDB_G0285375-3	AACTATATAATTGGTATTTG	atg18
DDB_G0285375-4	CCATCCTCATCACCGAGTGG	atg18
DDB_G0285375-5	CAACCATCCTCATCACCGAG	atg18
DDB_G0277319-1	TTAAAAAGAGGAATAAATAT	atg3
DDB_G0277319-2	AGACGATGGTGAAGATTCAT	atg3
DDB_G0277319-3	AAGACGATGGTGAAGATTCA	atg3
DDB_G0277319-4	CAAACTTGGACTTGGGAATC	atg3
DDB_G0277319-5	ATGACGGCAGCATGTCTACA	atg3
DDB_G0273443-1	CACTAAACCATGCCAACACT	atg4-1
DDB_G0273443-2	ATTATAGCCAAGTGTTGGCA	atg4-1
DDB_G0273443-3	AAAATATTTGAAATTCTAGT	atg4-1
DDB_G0273443-4	GATAGTTTGGAGTTTGTTGT	atg4-1
DDB_G0273443-5	ACACAACTTCAACAATCTAT	atg4-1
DDB_G0289881-1	TGAAGAAGATTTGAAAATTC	atg5
DDB_G0289881-2	ATGAACAACTATATTCCAAT	atg5
DDB_G0289881-3	CACTTAAAAGTTCTGCTGTT	atg5
DDB_G0289881-4	CAACGTAATAGTATTCTATC	atg5
DDB_G0289881-5	AACGTAATAGTATTCTATCA	atg5
DDB_G0269244-1	ATTCTATTGCTATTATTATT	atg6A
DDB_G0269244-2	CGATAGTTAAAATTGATTGA	atg6A
DDB_G0269244-3	AGCCATTGTCCAATTTAATT	atg6A
DDB_G0269244-4	TTCCGAATTAAATTGGACAA	atg6A
DDB_G0269244-5	AGGTTTCTTTGATTGTACAA	atg6A
DDB_G0288021-1	TACCAAGTCAACCAGTGGAA	atg6B
DDB_G0288021-2	AATTCACAAATGATGATACT	atg6B
DDB_G0288021-3	AAAGTTACCAAGTCAACCAG	atg6B
DDB_G0288021-4	AATTATTATAAATATATGAA	atg6B
DDB_G0288021-5	CAATTCACATTGGTACCAAA	atg6B
DDB_G0271096-1	ACCATGAGCACGTGATAACA	atg7
DDB_G0271096-2	TTGATATTCAGATTGAGGTA	atg7
DDB_G0271096-3	TAAATTTAAAGCTAATGAGA	atg7
DDB_G0271096-4	GATTGAGGTACGGAATGACC	atg7
DDB_G0271096-5	ATGTGTACCGTTACTAGACC	atg7
DDB_G0286191-1	GAACGTTATAAGGATGAAGA	atg8a
DDB_G0286191-2	AAATTAAAGCAGCAGTTGGT	atg8a
DDB_G0286191-3	GAAATTAAAGCAGCAGTTGG	atg8a
DDB_G0286191-4	ATTATTAACAAACAAATAAA	atg8a
DDB_G0286191-5	TTACCAACAGTAATATCAGC	atg8a
DDB_G0290491-1	GAGGATAAAAGTTGACTTGA	atg8b
DDB_G0290491-2	TGACCATATTTGATGGTGCA	atg8b
DDB_G0290491-3	TTCCGATCATAATGAACAAA	atg8b
DDB_G0290491-4	ATTCCTTGCACCATCAAATA	atg8b
DDB_G0290491-5	TTTATGAGCGTCATATATTG	atg8b
DDB_G0285323-1	AAAGTTAAATTTCTAAGGAA	atg9
DDB_G0285323-2	CTATCTAAATTGTGAATTGC	atg9
DDB_G0285323-3	GGGATTCATAAAATGATTGA	atg9
DDB_G0285323-4	ACCAAGACTATGCATTGTCA	atg9
DDB_G0285323-5	GTTTCCAAAAAAGTCAATGA	atg9
DDB_G0287109-1	TTAAGACTTGTTGTACCTTC	athl1
DDB_G0287109-2	TTCCAATTCTAACCATGCAA	athl1
DDB_G0287109-3	ATTCAATGCATACCGTTGCA	athl1
DDB_G0287109-4	TTACTCATATTATACATTAA	athl1
DDB_G0287109-5	AATTATTTGATGACAAATGT	athl1
DDB_G0284221-1	TTCGTTGATATGACATGTGG	atox1
DDB_G0284221-2	TTAAAGAATATTCAAAAAAC	atox1
DDB_G0284221-3	CAGTTGTGAAAGTTCAAAAA	atox1
DDB_G0284221-4	AGTTGTGAAAGTTCAAAAAT	atox1
DDB_G0292678-1	GTGATGGTTCATCATTAAGA	atp12
DDB_G0292678-2	TTTCTTAACATAAATAATGG	atp12
DDB_G0292678-3	TCAGCTAAATCATGACCAAA	atp12
DDB_G0292678-4	ATTTACATTCAATGAATAAT	atp12
DDB_G0292678-5	TTTACATTCAATGAATAATT	atp12
DDB_G0269916-1	ATGATGGATCCAAATATTAT	atp5b
DDB_G0269916-2	TTCTCGTGCCATCTCTGAAT	atp5b
DDB_G0269916-3	ATTTGGATCCATCATCAATG	atp5b
DDB_G0269916-4	TGTTCAACACCAATAATATT	atp5b
DDB_G0269916-5	ATTAAAGCATCATTGATGTA	atp5b
DDB_G0292306-1	GCCATATTACGTTGGTTGGC	atp5C1
DDB_G0292306-2	GAATCTATTTCTCAAGCTCT	atp5C1
DDB_G0292306-3	CCATTTATCAAAAATTGATT	atp5C1
DDB_G0292306-4	CATTTATCAAAAATTGATTT	atp5C1
DDB_G0292306-5	TCTATCTTCAATTGGTTCAG	atp5C1
DDB_G0269038-1	AGCTGTCGCTTTAATTGGTT	atp5D
DDB_G0269038-2	GATGCAGAGGAAGTTAAAAA	atp5D
DDB_G0269038-3	TGCTTTCTTATCTTTATAGA	atp5D
DDB_G0269038-4	TCTTATCTTTATAGATGGTT	atp5D
DDB_G0269038-5	TCTTTATAGATGGTTTGGTG	atp5D
DDB_G0276241-1	TTACAATACGCTAACATTTG	atp5e
DDB_G0276241-2	GCTGCTGCTAAAAATAGAGA	atp5e
DDB_G0276241-3	AATACTGTCATGTACCAAAA	atp5e
DDB_G0283283-1	GTTTGAAATCAGTTAAAGCT	atp5O
DDB_G0283283-2	TTAATTTGGAAATCATATCT	atp5O
DDB_G0283283-3	TGCAGTGTTCTTTGCTGAGG	atp5O
DDB_G0283283-4	ATCAACATTAGCACTCCATC	atp5O
DDB_G0283283-5	ACTTTCATCATTTGTTAATT	atp5O
DDB_G0284141-1	TTGTTGTTTATTGATCTATC	atp7a
DDB_G0284141-2	TTGAAATGGATAAAGAGTGA	atp7a
DDB_G0284141-3	GCAACACTTTATAATATATT	atp7a
DDB_G0284141-4	TTCATAGTTTGGTTAATTGC	atp7a
DDB_G0284141-5	GATTATACTTCAGAGGATGG	atp7a
DDB_G0270870-1	TGAATTGAATAATATAAAGT	atp9b
DDB_G0270870-2	GCAAATCTCATCTTATGGCA	atp9b
DDB_G0270870-3	TTGGTAAAACAGTTTATTCT	atp9b
DDB_G0270870-4	ATCGCATGGTACTCTTTGAT	atp9b
DDB_G0270870-5	ACTTGGCATAGATATATGAT	atp9b
DDB_G0291380-1	TTACCATCAACATCGATTGA	atr1
DDB_G0291380-2	CAATTCGCTTATATTGAATT	atr1
DDB_G0291380-3	TTGTGGTCAAGATTATTTAA	atr1
DDB_G0291380-4	CAATTGTGCACACAATAGAA	atr1
DDB_G0291380-5	TAGAATTTATCTTGTTGTGA	atr1
DDB_G0268880-1	TTATCAAAAGAAATTAGTAA	atxn10
DDB_G0268880-2	TGTTTAGTTGGTATTTGGTT	atxn10
DDB_G0268880-3	TTATTTCATGATTGATGAAT	atxn10
DDB_G0268880-4	AATACTTTATTAAGAAAAAA	atxn10
DDB_G0268880-5	ATAATTGATATAATGATGTT	atxn10
DDB_G0269682-1	CATCGTTTCAAATCATGGTT	atxn2
DDB_G0269682-2	TATAGTTCTGTTGTTAGAAA	atxn2
DDB_G0269682-3	AAGATACAGACAAATCTTAT	atxn2
DDB_G0269682-4	TTGGCTTCAATGATAACCAA	atxn2
DDB_G0269682-5	ATTGCTGTTAAACTATCGAA	atxn2
DDB_G0289471-1	TGCAAGTAAATCATCAAAGA	auh
DDB_G0289471-2	AGTTGGTGGTGGTACAGAAA	auh
DDB_G0289471-3	ACAATAACTACTCTTGTATC	auh
DDB_G0289471-4	AGATTGGAGGGTGAAAATAA	auh
DDB_G0289471-5	CCAACAAAAGATAGAATTGA	auh
DDB_G0279343-1	AAGATGTTATTAACCATCCA	aurK
DDB_G0279343-2	TATTGGTAAATTATTAGGAA	aurK
DDB_G0279343-3	TTGGTCACGTTTATTTAGCA	aurK
DDB_G0279343-4	AATCAGTACCAAAGAAAAAA	aurK
DDB_G0279343-5	TGGTCACGTTTATTTAGCAA	aurK
DDB_G0350652-1	TAGATGACAGGGAAAGCTTG	axeB
DDB_G0350652-2	ATTATGCAATTGGCAAGTGA	axeB
DDB_G0350652-3	GTTCACGATCGGTATGTGAA	axeB
DDB_G0350652-4	ACGATCGGTATGTGAAAGGA	axeB
DDB_G0350652-5	AAGTGAATAATAAACTTGCA	axeB
DDB_G0272074-1	CATTTACAAGTTCAATATTT	badA
DDB_G0272074-2	AATCAACACATTCGTTCATT	badA
DDB_G0272074-3	TACCAATTATTCTTTACAAA	badA
DDB_G0272074-4	ATTGGGAAAATAGTGACTGA	badA
DDB_G0272074-5	AAATCAACACATTCGTTCAT	badA
DDB_G0286291-1	ACAAATTCAAATACATGTGA	badB
DDB_G0286291-2	TTCAAGAGTGGTCTGTTTAG	badB
DDB_G0286291-3	GCTTCAATGTAATTCCACTT	badB
DDB_G0286291-4	GAAAGAAGATGTTTGGCAAA	badB
DDB_G0286291-5	CAAACTTGATAGGTATTACT	badB
DDB_G0286307-1	TTATCATCAACTTGTTGAAA	badC
DDB_G0286307-2	TTACAACAAGATATAGTGAA	badC
DDB_G0286307-3	TGGTTTCCAGATTGTTCTGA	badC
DDB_G0286307-4	TTCTGAAGGATTGCATGATA	badC
DDB_G0286307-5	TGATTCATTTGTATCTTGAA	badC
DDB_G0272504-1	GTTGCAGATCCTGAACAAAC	badD
DDB_G0272504-2	CTACATTTACCATTTGAAAA	badD
DDB_G0272504-3	ATTTACCATTTGAAAATGGT	badD
DDB_G0272504-4	TAACTATTACTATTGATTAA	badD
DDB_G0272504-5	AGGTGGTGCATGTGTCAAGT	badD
DDB_G0288931-1	GTGTTTAATAAACAAGTAAA	badE
DDB_G0288931-2	AAGATGTCTTCACTGGTGTA	badE
DDB_G0288931-3	ACATCTTGCGAAAATTCAAA	badE
DDB_G0288931-4	TTAAAAATTTGGGTCGAAAC	badE
DDB_G0288931-5	ATCAAATGAATAAATTGATT	badE
DDB_G0285509-1	TATGTCAGAGCATGGGCTGG	bcaA
DDB_G0285509-2	AGCCTCCAATTGTGGGAAAA	bcaA
DDB_G0285509-3	AATGGACAAAAGAGGAAGGT	bcaA
DDB_G0285509-4	CCCATTGTTGAGTTAATTTA	bcaA
DDB_G0285509-5	TCAATCATGGCAATTCAATA	bcaA
DDB_G0272949-1	CACTTTCCCTAGTGACCATT	bcas3
DDB_G0272949-2	CCACTTTCCCTAGTGACCAT	bcas3
DDB_G0272949-3	AATGATATGAGTAAAATCAA	bcas3
DDB_G0272949-4	GAAGATCTAAATGTAAATTG	bcas3
DDB_G0272949-5	TGGTTGTTACTACTAACTAA	bcas3
DDB_G0289135-1	ATTACGATACCATGATTCAT	bcs1lA
DDB_G0289135-2	CATTCATAACCAATGAATCA	bcs1lA
DDB_G0289135-3	TTTACCAACTGATAATCAAT	bcs1lA
DDB_G0289135-4	ATAGGGATCTGATTGAACGA	bcs1lA
DDB_G0289135-5	GATAGGGATCTGATTGAACG	bcs1lA
DDB_G0291910-1	ATACATCAATGGGCACCGAT	bcs1lB
DDB_G0291910-2	TCCAAAATGACCGATGAAAT	bcs1lB
DDB_G0291910-3	TAGAAAGAGACCCATTTCAT	bcs1lB
DDB_G0291910-4	GTGGCCAAATCTTCTCCAAT	bcs1lB
DDB_G0291910-5	TATGAATAGTGGTAATCTTT	bcs1lB
DDB_G0283405-1	AAGAGTTAAAAAAAATATTG	bdp1
DDB_G0283405-2	ACTGCTTCTGCAAGATTAAA	bdp1
DDB_G0283405-3	AAATCATCATCGTCGTTCAT	bdp1
DDB_G0283405-4	TGAAGTTAATAATTATACAT	bdp1
DDB_G0283405-5	GAAGTTAATAATTATACATT	bdp1
DDB_G0276063-1	AGGAATTGAAGGTGGTGTTA	beiA
DDB_G0276063-2	TTACAAAGTGTTAATTATGG	beiA
DDB_G0276063-3	AACACTTTGTAATGAACTTG	beiA
DDB_G0276063-4	TCATTACAAAGTGTTAATTA	beiA
DDB_G0276063-5	AGTTTGTTAGGTAGTTTAGT	beiA
DDB_G0278537-1	GCTCATTCAACTTATACATT	beiB
DDB_G0278537-2	TATAATGATAATTGTAAATC	beiB
DDB_G0278537-3	TGATACATCTCTTTGGAACA	beiB
DDB_G0278537-4	CTAAAATTCCATTTGGAATA	beiB
DDB_G0278537-5	ATAACTCTGATACATCTCTT	beiB
DDB_G0282455-1	GCGCAAAGTTTATAATAATT	beiC
DDB_G0282455-2	TGGATCAGCAAAAGCACACT	beiC
DDB_G0282455-3	CTTTGCGCCTTTGGAACCAA	beiC
DDB_G0282455-4	TATTATAAACTTTGCGCCTT	beiC
DDB_G0293854-1	GCTCAAATGCTGAAGCAAAT	beiD
DDB_G0293854-2	GAAAAACCGTAGTACTGATA	beiD
DDB_G0293854-3	GTCGAACCTTATCAGTACTA	beiD
DDB_G0293854-4	TTAGATATGAAAAAGGATTG	beiD
DDB_G0293854-5	TAATAATTTAGATATGAAAA	beiD
DDB_G0276687-1	GACGGCATGGTGGACATGGA	beiE
DDB_G0271780-1	GTTAGAGAATCAGCAAAAAA	beiF
DDB_G0271780-2	GGTTGAACCAAATGAGGAAA	beiF
DDB_G0271780-3	CAACCTTCTTTGGAAGCTTT	beiF
DDB_G0271780-4	ATGAAGTTATTGCCATGTCA	beiF
DDB_G0271780-5	TGAAGTTATTGCCATGTCAA	beiF
DDB_G0286335-1	TTTGCACAATATAGAGAGAC	bkdA
DDB_G0286335-2	GTAAAGATTTCATTGATTGA	bkdA
DDB_G0286335-3	ACATGAATCACAAAGGTTGG	bkdA
DDB_G0286335-4	CCCTCAAAAGAGCAATACAA	bkdA
DDB_G0286335-5	TTACGACAGAAAAAGATAGT	bkdA
DDB_G0268020-1	TTTACGTACTATTCAACCAT	bkdB
DDB_G0268020-2	ACTACTGTTTCAACATCCCA	bkdB
DDB_G0268020-3	AGGATATTACAATCATTGGT	bkdB
DDB_G0268020-4	GCTCCAATTCAAAGAGTTTG	bkdB
DDB_G0268020-5	AATAAACCTTTGGCTTCAAT	bkdB
DDB_G0281797-1	CAAAAACAACAAGTAGTTAG	bkdC
DDB_G0281797-2	GCATGTTCAGTACCACACTT	bkdC
DDB_G0281797-3	TCTTCAGTGAATCCAAAGTG	bkdC
DDB_G0281797-4	ATGGCACCAATACAAACCTC	bkdC
DDB_G0281797-5	TTATTACCAGAGGTTTGTAT	bkdC
DDB_G0292130-1	CTTATAGTGTGAACATGTGG	blm
DDB_G0292130-2	TGTAAAAACCATCAAAGCAT	blm
DDB_G0292130-3	ATCAGAGAGAAAATCATTAA	blm
DDB_G0292130-4	ATCTGAACCCAATGCTTTGA	blm
DDB_G0292130-5	TTGTAATTGACGTCTGCAAT	blm
DDB_G0280077-1	AAAAGAAGCAATAGCATCAA	bloc1s1
DDB_G0280077-2	TCAAAAGAAATTAGAAACAG	bloc1s1
DDB_G0280077-3	AAAGAAGCAATAGCATCAAT	bloc1s1
DDB_G0280077-4	TCTCAAAACAAACAAATCAA	bloc1s1
DDB_G0280077-5	AAATTGGTGATGTTGAAAAT	bloc1s1
DDB_G0278387-1	GGTGGTTGAATTTGTTTAGT	bloc1s2
DDB_G0278387-2	AGATGAATATACTAAAAGAT	bloc1s2
DDB_G0278387-3	GATATGACAAATGTAACTAA	bloc1s2
DDB_G0278387-4	CTTTAAATCACCCATAAAAA	bloc1s2
DDB_G0278387-5	TAGTTACATTTGTCATATCT	bloc1s2
DDB_G0280403-1	AGACATGTTTCAAATTTAAC	bloc1s4
DDB_G0280403-2	TAAAAATATTTCAATATTAG	bloc1s4
DDB_G0280403-3	AGTGGTTCAAATCTGAGTTG	bloc1s4
DDB_G0280403-4	GAAAGAGCAACCCATTAAAA	bloc1s4
DDB_G0280403-5	AAAGAGCAACCCATTAAAAT	bloc1s4
DDB_G0281859-1	TAGATTAAATAAATTTGAAT	bloc1s5
DDB_G0281859-2	AATTGTATTATTTGCATTTA	bloc1s5
DDB_G0281859-3	AAAGAATTTGAAACAAAGAG	bloc1s5
DDB_G0290921-1	TGTGTTCCAGATTTAACAGA	bloc1s6
DDB_G0290921-2	TGGGGTTGTTTATGTTGATT	bloc1s6
DDB_G0290921-3	TGTTGTTGAAACTCTAAAGA	bloc1s6
DDB_G0290921-4	TTGTTGTTGAAACTCTAAAG	bloc1s6
DDB_G0290921-5	TTTAAAGTAATAGCATCTAA	bloc1s6
DDB_G0283001-1	AGAAAACAATAATCCAAAAG	bloc1s7
DDB_G0283001-2	TAATAATAAATAAAGTCCAC	bloc1s7
DDB_G0283001-3	GATAGAATCACTTCTTTATT	bloc1s7
DDB_G0283001-4	CAAAAGTTATTAAATGCAAG	bloc1s7
DDB_G0283001-5	TTCAAAAGTTATTAAATGCA	bloc1s7
DDB_G0287891-1	TAATGGACATGGATCAGGTA	bms1l
DDB_G0287891-2	ATTACGACCATTAATATCTT	bms1l
DDB_G0287891-3	TGGACATGGATCAGGTAAGG	bms1l
DDB_G0287891-4	GCGTGGCAATGCATATGCTC	bms1l
DDB_G0287891-5	AGGAGGTTACTGATTTCATA	bms1l
DDB_G0270830-1	ACACTAAGACCCATTAAAAA	bopA
DDB_G0270830-2	ACGCATTGGGCAGACATGAA	bopA
DDB_G0270830-3	CATTGATTGTTCTAAAGCAT	bopA
DDB_G0270830-4	AGTAATGATAGTATAGAATC	bopA
[truncated: 51,398 more rows]
