# Supplementary material for: CRISPR/Cas9-based genome-wide screening of Dictyostelium
Source: Sci Rep. 2022 Jul 2;12:11215. doi: 10.1038/s41598-022-15500-3 (PMC9250498; doi:10.1038/s41598-022-15500-3)
Supplement: Supplementary file 4 — Dataset S3. [file 41598_2022_15500_MOESM4_ESM.xlsx]

## Sheet: Supplementary Data 3
DDB ID + gRNA ID	Target sequence	Gene
DDB0184765-1	AAGGATAAAGAAAAGGATGG	roco5
DDB0184765-2	AGAGAATCATAAAAAAGCAA	roco5
DDB0184765-3	AATGTAACTTCATTAGATAG	roco5
DDB0184765-4	CACCAGTTGACGAGAATAGA	roco5
DDB0184765-5	CGATGCAATTAAAGTGATAT	roco5
DDB0184765-6	TAATGAACACAAGTATTCAT	roco5
DDB0184765-7	TGTAACAGGTAAATTCACAC	roco5
DDB0184765-8	AATCTTGCCAAAAAATGAAT	roco5
DDB0184765-9	AATACAATGATGGCATATGA	roco5
DDB0184765-10	CTATATTCAAATCCTAACTC	roco5
DDB0184765-11	AATTAGTGGTCAAAGACCAA	roco5
DDB0184765-12	AAAATGACCACGGTAATTGA	roco5
DDB0184765-13	ATCACATCCATCAATTACCG	roco5
DDB0184765-14	GTGCTGAAATCATTGATCAA	roco5
DDB0184765-15	TTGCCAAGGCAATGACTCTA	roco5
DDB0184765-16	CGTATGAAGTTAATGTTGGT	roco5
DDB0184765-17	TCAATGGGTTAATCGATTGT	roco5
DDB0184765-18	ATGGTATCAACATGGACGAT	roco5
DDB0184765-19	TTACAATGTATCGAGGCGTT	roco5
DDB0184765-20	CAATGTATCGAGGCGTTTGG	roco5
DDB0184765-21	TTACCAGATTTACAACTTAC	roco5
DDB0184765-22	TCAGAATCATATCGTCAAAT	roco5
DDB0184765-23	TCCGATAGGGTAATGATTGG	roco5
DDB0184765-24	AAGAACAATGCATTTCACTA	roco5
DDB0184765-25	ATCAAATTAACTTTAAAGCT	roco5
DDB0184765-26	CAAATTAACTTTAAAGCTTG	roco5
DDB0184765-27	CTGTTTCAATTATAAATCTA	roco5
DDB0184765-28	GTGAATTTAGACGTGAAGTT	roco5
DDB0184765-29	AACTATACTTGGATGAGTTA	roco5
DDB0184765-30	AAACTATACTTGGATGAGTT	roco5
DDB0184765-31	GGATCCATGTTGTATCGTTA	roco5
DDB0184765-32	GTTATGGAGTACATACCAAA	roco5
DDB0184765-33	TCGAAAGTTTATCACGACCG	roco5
DDB0184765-34	ATAAACTTTCGAATCCAATT	roco5
DDB0184765-35	ATTTCAGGAGATAACCAAAT	roco5
DDB0184765-36	TTAGAAGATGAAATCACTAA	roco5
DDB0184765-37	TCACTTTAATCACTGATTGT	roco5
DDB0184765-38	TCATTACCTCAAAAACCTGT	roco5
DDB0184765-39	GTAGTTTGGGTTGTTCCTAC	roco5
DDB0184765-40	AAATTTAATTCCATATCTGC	roco5
DDB0184765-41	TCTGCTGGTAACAAAACAAT	roco5
DDB0184765-42	CTTAATAAAAAGCTACTTGA	roco5
DDB0185025-1	TAAATGATACATCAGGAAAT	casK
DDB0185025-2	TTAGATCCAAACTCAAAATG	casK
DDB0185025-3	AATTTCTAATTCTTATTGGT	casK
DDB0185025-4	TTACTATCGATATTGAAAAT	casK
DDB0185025-5	GAGTTGTAAAGACTGACAAT	casK
DDB0185025-6	GAGAATGAATATAGAACTAA	casK
DDB0185025-7	TTAAATTCTACGTCTTGTGG	casK
DDB0185025-8	GCTTTAAATTCTACGTCTTG	casK
DDB0185025-9	TCATATGCTGATGAATCTCT	casK
DDB0185025-10	AAAGTACCTGCATGTAAAAC	casK
DDB0185028-1	CTCACGAGATTGTAACCCTT	cdk1
DDB0185028-2	CCTCTGGTGCACGATACCAA	cdk1
DDB0185028-3	CCAGTCGATATGTGGTCTGT	cdk1
DDB0185028-4	AACAAAAAACCATTGTTTAG	cdk1
DDB0185038-1	AAAATCCAAGAAATAGATAG	dhkC
DDB0185038-2	GAAAATATCTCTAACACTCT	dhkC
DDB0185038-3	AGTAATTCAATGTCACCAAG	dhkC
DDB0185038-4	GATTATAAAAGAATTAGATC	dhkC
DDB0185038-5	AAAACTTGTCTTAATCTAAT	dhkC
DDB0185038-6	TAGTGGTATCGGTATAAAGG	dhkC
DDB0185038-7	AAGGATTTAGTAGAGTTAAT	dhkC
DDB0185038-8	TTTCCAATGGTATAACGAAA	dhkC
DDB0185038-9	TGTCCAATTCAAAATTTCAA	dhkC
DDB0185038-10	TTTCAATGGTTTATCAGTAT	dhkC
DDB0185038-11	CAAAGTACAGTTTGAATATA	dhkC
DDB0185038-12	TAAAAGTTCCGATATAAAAG	dhkC
DDB0185038-13	ACTAAATGAGATTGACGGAA	dhkC
DDB0185038-14	TCTAATATCATAATCTTTGT	dhkC
DDB0185038-15	CAATCCATGAAAATGATGGC	dhkC
DDB0185038-16	TGTGAAATGCCAAAAATGAA	dhkC
DDB0185038-17	GTACTCAATTAATAAGAAAG	dhkC
DDB0185038-18	CAAGTTAAATGTTTCGATGC	dhkC
DDB0185098-1	TATAACTAATAGAACTTCAA	dhkF
DDB0185098-2	CTAACTAAACAACTACAAGA	dhkF
DDB0185098-3	AGTTGTTTAGTTAGTAGAAA	dhkF
DDB0185098-4	GGAAAAATCATTAGAAAGAT	dhkF
DDB0185098-5	TTTATTGGGTTTAGAAATTG	dhkF
DDB0185098-6	GATATTCATTCAAATTCAAT	dhkF
DDB0185098-7	TCATGTTGTTCCGTATTTAA	dhkF
DDB0185098-8	ATCAACTAGTCCTTTAAATA	dhkF
DDB0185098-9	GCTGTAAAGTATACCGATAG	dhkF
DDB0185098-10	AAAAACTATATGACCTCTAT	dhkF
DDB0185098-11	CTAGATTATCCATGAATCTA	dhkF
DDB0185098-12	AAAGAAAATTGTGGTTGCGT	dhkF
DDB0185098-13	ACTATCACTATGTGGAGAAA	dhkF
DDB0185098-14	ATTAAAGAGTGATGGTGAGT	dhkF
DDB0185098-15	TTAAATATGCCTCTATGTGA	dhkF
DDB0185098-16	GCCTCTATGTGATGGTTCAA	dhkF
DDB0185098-17	ACCACTTAAACTACAACCCT	dhkF
DDB0185150-1	TTTACAAAAATGTTTGGAAC	gskA
DDB0185150-2	TAAACCTCAAAATTTATTGT	gskA
DDB0185150-3	AGTGCAAAGATATTAATTAA	gskA
DDB0185150-4	ACTATTGATGTTTGGTCATT	gskA
DDB0185150-5	TCCTTAGCTTTGAATACTCT	gskA
DDB0185150-6	ATTGTAAAGTTGAAGAGGGG	gskA
DDB0185150-7	ATTTGATTCATAGCATGTGA	gskA
DDB0185178-1	TGTCGATGTTTGTAGATTAG	atg1
DDB0185178-2	ATGATTATGGAATGTTGTGA	atg1
DDB0185178-3	ACAAAAACAGATTGTTCATA	atg1
DDB0185178-4	AGTAAAGGCAGATCTATGGT	atg1
DDB0185178-5	TGTAGTTGATTTAATAGGTC	atg1
DDB0185178-6	ATATTGTTATTGTATGCAAA	atg1
DDB0185178-7	AGCAGTTGCAATTGCAGAAT	atg1
DDB0185178-8	GCAGTTGCAATTGCAGAATT	atg1
DDB0185178-9	GATTTGGAGAGAATGAAGAG	atg1
DDB0185178-10	TATAAAACTGAAGTGATGTT	atg1
DDB0185182-1	CGATGGTGACTATAATATAA	cak1-1
DDB0185182-2	AAGCCTGATAATTTCTTGAT	cak1-1
DDB0185182-3	AGAGAACACAAGAATTTAAC	cak1-1
DDB0185182-4	GTTCTTATGTATTTCAATAG	cak1-1
DDB0185182-5	AGAGAAATGTTTGTAAGAGA	cak1-1
DDB0185182-6	GTTGTGGTTGAAGAAGATTG	cak1-1
DDB0185184-1	GAGGAGGAAAATGATTGAGT	zakA
DDB0185184-2	ATCATAATTCATATATACAG	zakA
DDB0185184-3	GGGTTGTTGTTATCTAAGTT	zakA
DDB0185184-4	TCGTAGTTTGTGTAGCAAGT	zakA
DDB0185184-5	ATTACTACTGCCGTTGTATG	zakA
DDB0185184-6	CAAACTACGACCACATACAA	zakA
DDB0185184-7	CTAATTGTGGCATTAGTGGG	zakA
DDB0185184-8	TAAGAATGTGAAGCTAATTG	zakA
DDB0185184-9	TCATTACCATGACTTAGCAT	zakA
DDB0185184-10	ATCATTTGGTCCGAAATTAA	zakA
DDB0185184-11	TTATTATAAGATTCTCTAGC	zakA
DDB0185184-12	TGGTGATATCATTGTATCAT	zakA
DDB0185184-13	GAAAATTGTTCACATTCAAT	zakA
DDB0185184-14	GAAGAATGGATGGAAGCTGA	zakA
DDB0185184-15	AAATATGTTTGTTCACGTAG	zakA
DDB0185184-16	AAAATAACATCAAAGAAATG	zakA
DDB0185184-17	CCTTTATCCTTACAACCAAT	zakA
DDB0185184-18	TTCCAATATTTACAACAATC	zakA
DDB0185194-1	CAAAATTATTTGAACTTGGT	dokA
DDB0185194-2	CCAATTTGAAAGATTGGACA	dokA
DDB0185194-3	ATGATACCAATTTGAAAGAT	dokA
DDB0185194-4	GATGGTACAGTATTGTAGTG	dokA
DDB0185194-5	GAATTACAACTTTCTAATGA	dokA
DDB0185194-6	GTTACTTAATAATACTTTCT	dokA
DDB0185194-7	ACAATTAAACCATTCCCAGA	dokA
DDB0185194-8	ATTCTATCATTTAATGAAGT	dokA
DDB0185194-9	ACATGTTGATGATTAGAGTC	dokA
DDB0185194-10	AATCAACACCAATTATAATT	dokA
DDB0185194-11	ATTTGGAGAGCTGATCATAA	dokA
DDB0185194-12	AGCTGATCATAATGGTGAGA	dokA
DDB0185194-13	GCTTCAAAGAGATACCTAAT	dokA
DDB0185194-14	AGATACCTAATCGGTTGGTT	dokA
DDB0185194-15	TATACATAAGAGTGGCAAGA	dokA
DDB0185194-16	GAGTTACGTACACCCTGTCA	dokA
DDB0185194-17	AAAGAACTAGTCGCGTTGAT	dokA
DDB0185194-18	GAACTAGTCGCGTTGATGGG	dokA
DDB0185194-19	TAGGTAAGAAGGTGACGAGA	dokA
DDB0185194-20	CTGCGGGAACACTATTTGGT	dokA
DDB0185194-21	GCAACTAAAATATATTTCTT	dokA
DDB0185194-22	TAAAGTTGTAGTTAGACAAT	dokA
DDB0185194-23	AATTAATGGATTGAAAGCTT	dokA
DDB0185194-24	TTCAATTTGACGTAAAATAG	dokA
DDB0185194-25	TTCAAAAAACTTTATCCGAT	dokA
DDB0185206-1	GAATAATAATGAAGAGATGG	spkA-1
DDB0185206-2	ATAAATACCTTTGACAAGAA	spkA-1
DDB0185206-3	TTTCAACTATTCATTCAAAA	spkA-1
DDB0185206-4	AAATGGTGCCAACGTTAATT	spkA-1
DDB0185206-5	GAGAAAAACTCCTTATCAAT	spkA-1
DDB0185206-6	ATAATTCATTGGATATTGGA	spkA-1
DDB0185206-7	GGTTTAAGTCGTTTCAATAC	spkA-1
DDB0185206-8	TTCTGGAGCACAATAAGCAA	spkA-1
DDB0185206-9	TTGGTCACAAGATGTATAAA	spkA-1
DDB0185206-10	ATAGAAGCAACATTCAAACT	spkA-1
DDB0185215-1	AGAATTGGAATTGAAGTGAT	qkgA-1
DDB0185215-2	TGAAGTGATTGGTTCAAAAA	qkgA-1
DDB0185215-3	TTACTTCCGACTGATGTTAT	qkgA-1
DDB0185215-4	GTTCGTTTCAATTTATTGAA	qkgA-1
DDB0185215-5	TATAAATATGTGTTCACAAT	qkgA-1
DDB0185215-6	CAAGTTCAACAATACTTGAT	qkgA-1
DDB0185215-7	CATCAAATTAAAGCGAAATC	qkgA-1
DDB0185215-8	TCTGCCATTGACAATTGTTC	qkgA-1
DDB0185215-9	GAACAAAGGTTATCAAATAG	qkgA-1
DDB0185215-10	TTATTACATTCTCTCATAGT	qkgA-1
DDB0185215-11	TCGGATTTGCAATCGATTTG	qkgA-1
DDB0185215-12	TAGAAATTAAAGATCGTGAA	qkgA-1
DDB0185215-13	ATTAAAACTTATTGGAAAGA	qkgA-1
DDB0185215-14	GATGATACTGTTCTATTAAT	qkgA-1
DDB0185215-15	ACAATTGATACATTAATATC	qkgA-1
DDB0185215-16	AATGATAAGGTTCAATAGTT	qkgA-1
DDB0185215-17	ATTTGGTCATCAGTAAAAGT	qkgA-1
DDB0185215-18	TAAGGAAAGATATGCTTCAT	qkgA-1
DDB0185215-19	TTGCATATACCCAATACCCT	qkgA-1
DDB0185215-20	TCTTCAACACCGATGGTTTC	qkgA-1
DDB0185215-21	TGGATGGCACCAGAAACCAT	qkgA-1
DDB0185215-22	CCATTTGATGAATATTCATT	qkgA-1
DDB0185215-23	TTAATGATAAAAGTGAATGA	qkgA-1
DDB0185218-1	TATAATACTCGTCATCAAAT	ifkA
DDB0185218-2	ATACTTGAACTGCCCTTGAG	ifkA
DDB0185218-3	ATACAATACCAAAGATAAAA	ifkA
DDB0185218-4	CCAAAGATAAAATGGAAAAA	ifkA
DDB0185218-5	AAAAAGGAAGTTGTATTGAA	ifkA
DDB0185218-6	ATAGAGTCTATGAAATATTT	ifkA
DDB0185218-7	CAACAAAAGATACTTTCAAA	ifkA
DDB0185218-8	TGAGATTTGAAATCTCTATG	ifkA
DDB0185218-9	ATCCTTTGCATTATTTGAAA	ifkA
DDB0185218-10	TCACTTTGTTTCACGATCAA	ifkA
DDB0185218-11	TAGCACTAATGATAGCTTAG	ifkA
DDB0185218-12	CCAAGAAAGGATGTTTCAAT	ifkA
DDB0185218-13	GAATTATTATCATCATCAAA	ifkA
DDB0185218-14	CTGTGATAGCTTTCAATCGT	ifkA
DDB0185218-15	ATTAGAGTCTGTATAACCCT	ifkA
DDB0185218-16	TTATTCTTTGGTTTCATTAA	ifkA
DDB0185218-17	TAATGTGGGTGGTATAGCAG	ifkA
DDB0185218-18	TTATTACGTCAAATTGTTGA	ifkA
DDB0185218-19	TTATCAATGAAAATATTGGC	ifkA
DDB0185218-20	CTCATTATCAATGAAAATAT	ifkA
DDB0185218-21	GATGAAAATCTTAGCATGAC	ifkA
DDB0185218-22	GAAAAGAATACCAAACATTA	ifkA
DDB0185218-23	GGTTTAGTCGACTCGAATCC	ifkA
DDB0185218-24	TAAGAGAATAAAGAAATGGT	ifkA
DDB0185218-25	TTGGCGACATTGGCTGCACC	ifkA
DDB0185218-26	ATAATGATTTCAGTTCTTGA	ifkA
DDB0185218-27	ACTGAAATCATTATGTCTGG	ifkA
DDB0185218-28	GCATCTCAGCTATGGTCAGC	ifkA
DDB0185218-29	GTCGTGAAAATGGTATACCC	ifkA
DDB0185218-30	TCTCTTAATATTACAACCCA	ifkA
DDB0185218-31	GAAATCTAAAATCGAAACAT	ifkA
DDB0185218-32	TCACTTTCAAAATTATTCAG	ifkA
DDB0185218-33	TTGAATGAATGACAATGAAT	ifkA
DDB0185218-34	ATTGAATGAATGACAATGAA	ifkA
DDB0185219-1	TGTAAAGAGTAGAAATAAAT	ifkB
DDB0185219-2	AATAAAGAAAATTAAAACCA	ifkB
DDB0185219-3	CTCAAAAGTTTATTTGTTAA	ifkB
DDB0185219-4	CAACGATTGAAAGCTATCAC	ifkB
DDB0185219-5	AAACTGATGCTTCAGAAGAT	ifkB
DDB0185219-6	TCATCATTTAAATCCCACAT	ifkB
DDB0185219-7	GAAAATCTTAGCATGACAGG	ifkB
DDB0185219-8	CTAATGATTTGAGTTTGGTC	ifkB
DDB0185219-9	TGGTTTATTACCATCAAAGA	ifkB
DDB0185219-10	AAATGCATTGGGGTTAATGA	ifkB
DDB0185219-11	ATAACTACATGTCTTGCCCA	ifkB
DDB0185219-12	GTTTATCGTAGATCTCAACC	ifkB
DDB0185219-13	ACCATGTTCCTTTAAAGATT	ifkB
DDB0185219-14	CTTGATGGATTTGACAAAGT	ifkB
DDB0185219-15	AGAACTGAAATCATTATGTC	ifkB
DDB0185219-16	TCATTAGGATCCTCATTGCT	ifkB
DDB0185219-17	TATTCAAATTGTCGTGAAAA	ifkB
DDB0185219-18	TCGTGAAAATGGTATACCCT	ifkB
DDB0185219-19	TTCTCTTAATATTACAACCC	ifkB
DDB0185219-20	AGAGAAAAAGCCTTTCAAAT	ifkB
DDB0185224-1	TGACAATGCTACTCAATTAA	pkaD
DDB0185224-2	CAGTGAGATTAATAAATCTT	pkaD
DDB0185224-3	GCTAAAAGGTTTATCATGCG	pkaD
DDB0185224-4	ATCCAGTTGAAAATATTGAC	pkaD
DDB0185224-5	ACTACCATAAAAGTTAAAAT	pkaD
DDB0185224-6	TGAAACATTTATTTGCACGA	pkaD
DDB0185224-7	GATTTCCGCAACGATTAATT	pkaD
DDB0185224-8	TTCAGGTGCCATATAATCAA	pkaD
DDB0185224-9	CCCAAAGCCCACCAATCAAC	pkaD
DDB0185224-10	ATCAGCCTTTCTATTTAATA	pkaD
DDB0185224-11	AAACTATTTAAAGTAGAGAG	pkaD
DDB0187708-1	TTTGAAATCATCAAATACAA	DDB_G0287957
DDB0187708-2	CTATCAATTAATCTCATTTC	DDB_G0287957
DDB0187708-3	ATTATGGAATATAAAAATGG	DDB_G0287957
DDB0187708-4	TACAAATTAAATCAAATGAC	DDB_G0287957
DDB0187708-5	AACAACCTGATAAAAATGGA	DDB_G0287957
DDB0187708-6	ACCTGGATATAGAAATACAA	DDB_G0287957
DDB0187708-7	TACCATCATCATCTGTACAT	DDB_G0287957
DDB0187708-8	CATATTGTTTACAATTTGTT	DDB_G0287957
DDB0191149-1	TAAAGGTCGTTGTAGATTAA	shkA
DDB0191149-2	GACTTTAACTGATTTCAGAA	shkA
DDB0191149-3	ATCATTATTATTAGACCCAA	shkA
DDB0191149-4	AAATCTCTGTGAATGAATAC	shkA
DDB0191149-5	CGAAGGTATTGTATCAGAGT	shkA
DDB0191149-6	ATCAGACATTGAAGGTGTAT	shkA
DDB0191149-7	AGGTTAAGACAAAAACCAGA	shkA
DDB0191149-8	TTGACTTGGAATTTACCTTG	shkA
DDB0191155-1	TCATGTAATCTAACAATATT	cdk5
DDB0191155-2	AAATATTTAGATGAATGTGG	cdk5
DDB0191155-3	GATGGCCAACTCTCTTCATT	cdk5
DDB0191155-4	GCAGCAGTAATTCTTTGATT	cdk5
DDB0191164-1	GTTGGTGAAGCTAACAACTG	mekA
DDB0191164-2	ACCAACTTCTTCTGAAAGTA	mekA
DDB0191164-3	GAAAGTATGGATTTCAATCA	mekA
DDB0191164-4	ATTGAAATACCAGATAGTTG	mekA
DDB0191164-5	TGCATTGAAAGTGATAACAT	mekA
DDB0191164-6	TGAAACTATATATGGATAAG	mekA
DDB0191164-7	TTAAATGTAACTTTCTGTGA	mekA
DDB0191164-8	ATTACAACATACTCTCTCAA	mekA
DDB0191164-9	GCAATAGGTAAATTCCCTTA	mekA
DDB0191164-10	AGTGGTAGTAGTGTACCAGA	mekA
DDB0191170-1	TTCACTATTGTTGAGAAATT	krsA
DDB0191170-2	GCATAGTAAGTTACAATGTA	krsA
DDB0191170-3	ATCAAATTGCAGTTGTTAGT	krsA
DDB0191170-4	CTTCAGGAGCCATCCAAAAT	krsA
DDB0191170-5	ATTGGATGAACATTAAATAA	krsA
DDB0191170-6	AGATCAATGCAAAATTCAGG	krsA
DDB0191170-7	ATACTCTAGTTATTCCTTAG	krsA
DDB0191176-1	ATTATTATGGAATATCTTGC	svkA
DDB0191176-2	TTGGAATATTTACATTCAGA	svkA
DDB0191176-3	ATGATTCAAAAGCTGATATT	svkA
DDB0191176-4	GAGAAATTACCTTCGAGTGT	svkA
DDB0191176-5	CAAAAATGGTTACAATTGAA	svkA
DDB0191176-6	TTAAGTAATTTCGATAAAAC	svkA
DDB0191176-7	TGAAAATGTTATCAATGCTT	svkA
DDB0191179-1	GAAGTGAATACACCATCAGA	mkcA
DDB0191179-2	TTGTATAGTTGTTTATATGT	mkcA
DDB0191179-3	CCACAAGCACATGATTTAAT	mkcA
DDB0191179-4	TGATGTTTATATAATTCAGC	mkcA
DDB0191179-5	TTCTTACAAATTTGGTCAAA	mkcA
DDB0191179-6	TATACGTTTAGGGAAAAGGT	mkcA
DDB0191179-7	GTTACCACATGTTAGAAAGA	mkcA
DDB0191179-8	TTATAGTAAGTGATAATGTT	mkcA
DDB0191179-9	TTGGAATGGATATTGATTGG	mkcA
DDB0191179-10	TAATTTAATCTCACCACTGG	mkcA
DDB0191179-11	ATGGTTACACTTGTGATATT	mkcA
DDB0191179-12	GTCAACTGCAATCTGTTTAT	mkcA
DDB0191179-13	GCCGATAATAAAAAGAAAAT	mkcA
DDB0191191-1	GATTGGTGGAGGAAAGAATA	yakA
DDB0191191-2	GTGAACCATTATCAAACGAT	yakA
DDB0191191-3	CGAAAGTGGTCAAAAATATA	yakA
DDB0191191-4	ATTGTGCATCAATTGATATG	yakA
DDB0191191-5	TTAGGATTACCATTGTTCCC	yakA
DDB0191191-6	GATTATACTCTGAATTACCA	yakA
DDB0191191-7	TCAAGAATCGTTGAGATGCG	yakA
DDB0191191-8	CCATCAGATTTATTGGATAA	yakA
DDB0191191-9	CCTGAAATTATTCAAAATTA	yakA
DDB0191191-10	AATTAGATCCAAATGAAAGA	yakA
DDB0191191-11	CTTGGTGAAAAAGATTCATT	yakA
DDB0191191-12	TAAGGTGGATAAATGTTAGT	yakA
DDB0191191-13	TGAGGTGAATTTGGGTATAT	yakA
DDB0191191-14	TTTCTCAACAAGAATGCATT	yakA
DDB0191191-15	CATTTGGATCATTTCAATGG	yakA
DDB0191191-16	CAACAAAGATTTATGCAAGT	yakA
DDB0191191-17	TTGGAATCCCTCACCAACCG	yakA
DDB0191191-18	GTAAACAATAATTCCTCGGT	yakA
DDB0191191-19	ATAGTAATGGAAATAGTCCT	yakA
DDB0191191-20	TGTTGTTGTTGTATCATCCA	yakA
DDB0191191-21	ACCAATAATTTATTAAGTGG	yakA
DDB0191191-22	ATGATGTCACCACCTATGAA	yakA
DDB0191218-1	TATTGGTACATGAATTTAAT	pyk3
DDB0191218-2	ATTACCAAATTCAACATTGC	pyk3
DDB0191218-3	TGAAGGTATGGATCCGATAT	pyk3
DDB0191218-4	GACATTGAATATAATGTATG	pyk3
DDB0191218-5	AATTCATATTGTTCATTGTT	pyk3
DDB0191218-6	CTTCTAACATTACGATTTGG	pyk3
DDB0191218-7	AGGTTTAAACAATAAAACAT	pyk3
DDB0191218-8	TTCATTGATCTTGGTGAGAG	pyk3
DDB0191218-9	AAAAATTGAACTTAGACCAT	pyk3
DDB0191218-10	ATGATTCAACATAAAAATCT	pyk3
DDB0191218-11	ATCTTGGATTATTAGTTGGT	pyk3
DDB0191218-12	AATCGGTAGCATTCAACTTT	pyk3
DDB0191218-13	CAATGCCTCCCATAAAACAA	pyk3
DDB0191218-14	ATTAGTTTACGGATGATCAA	pyk3
DDB0191218-15	TTTAAGATATCATTGAAAGT	pyk3
DDB0191218-16	GTCGTTAAATAATGATCAAG	pyk3
DDB0191218-17	CCCATAAAAGTGACAACATT	pyk3
DDB0191218-18	AGAAGTCCAGAGCTAACAAA	pyk3
DDB0191218-19	GTGGTTTATGAAATTTATAC	pyk3
DDB0191218-20	GTTAAAATTTCGGTAAATGA	pyk3
DDB0191261-1	AAATTTAGAAGTACAAAAGA	cdk8
DDB0191261-2	TTAATATGGCAAGTATTGAA	cdk8
DDB0191261-3	CCCATCACTAAAATATTCGA	cdk8
DDB0191261-4	ACTACACCATTCTCGTTCAA	cdk8
DDB0191261-5	TTTGCCAGGGAATAAAGGTT	cdk8
DDB0191261-6	AATTCATTAGCAAAATGTGT	cdk8
DDB0191265-1	ATACAACATCTTCTATAAAT	dhkE
DDB0191265-2	AGAAGATGTTGTATATTATT	dhkE
DDB0191265-3	ACAATACCACAAATGAAAAT	dhkE
DDB0191265-4	CGATACAAGTTCCGAAGCAT	dhkE
DDB0191265-5	TTTATGAATTACCAATGCTT	dhkE
DDB0191265-6	TTTAATTAATGGAACCATTT	dhkE
DDB0191265-7	TTCAGGTAAATATTCCCAAA	dhkE
DDB0191265-8	TTGTTGTTGTAATGATTGAT	dhkE
DDB0191265-9	CCGACAGTATCCAATACGAT	dhkE
DDB0191265-10	AAATAAATGTCCGATCGTAT	dhkE
DDB0191265-11	TTCAATACCTCTTTCTTGAG	dhkE
DDB0191265-12	GCAATAAAATTCACTCATAA	dhkE
DDB0191265-13	CACTCATAAAGGTCAAGTAA	dhkE
DDB0191265-14	AAGTTAACAACATTGATGGG	dhkE
DDB0191265-15	CCAACAATACCTAAAATAAG	dhkE
DDB0191265-16	TGGTTTGTATTATGTGATAA	dhkE
DDB0191265-17	CCGTATCAACTAAATTTAAA	dhkE
DDB0191265-18	TTATATCAGTTACTTACAAA	dhkE
DDB0191265-19	CCACCTTTATTCAATTTAAA	dhkE
DDB0191265-20	ACAGTTTCACTAATATTTAA	dhkE
DDB0191265-21	TTTGATTGAATATCTAAAGG	dhkE
DDB0191265-22	AATTATTAAGAAGAATGGAT	dhkE
DDB0191265-23	TGTCAAATGCCAATTCTTGA	dhkE
DDB0191265-24	TACGGGAACTTGAAAACAAT	dhkE
DDB0191265-25	TTTAGAGTTATCAAAGTGAT	dhkE
DDB0191295-1	TGGTACCATACCTCTCAATG	roco7
DDB0191295-2	GAAATCACTACCCCATTGAG	roco7
DDB0191295-3	TTGGTACCATACCTCTCAAT	roco7
DDB0191295-4	TTTGGTACCATACCTCTCAA	roco7
DDB0191295-5	ATCACAATTAGGTGGATTAA	roco7
DDB0191295-6	TCAAATAACTGAAATACTGT	roco7
DDB0191295-7	CAAGATTGGACAAATCAATT	roco7
DDB0191295-8	TTACCATTGGCCATATTAGG	roco7
DDB0191295-9	ATTGGATATTGCATTCGATA	roco7
DDB0191295-10	TTACACTACCACGACGTGAT	roco7
DDB0191295-11	GCTTGAAAAGTGATATTCAT	roco7
DDB0191295-12	TCAATATCAAACATCCATAA	roco7
DDB0191295-13	TGAGCTGTATCCAAGAGTGA	roco7
DDB0191295-14	ACTTATACAACCATCACTCT	roco7
DDB0191295-15	ACAATGGATATTATTGAATG	roco7
DDB0191295-16	AAGTTTAAATTCAATGAATG	roco7
DDB0191295-17	ACAAAATCAACAACAAAATA	roco7
DDB0191295-18	GGTGTTGATAGTAATTGATT	roco7
DDB0191295-19	TGTATTACATACGAGTGAGT	roco7
DDB0191295-20	GATTGTGGTGATATGAATAA	roco7
DDB0191295-21	TCAATGTCAAGAATCAGTAA	roco7
DDB0191295-22	TCGATCAAATCACTCAAGCC	roco7
DDB0191295-23	ATGTGGGAATAATGATGCCC	roco7
DDB0191295-24	CATGAGCAGTTGGTGACCAA	roco7
DDB0191295-25	TCATTATTGGCATGAGCAGT	roco7
DDB0191295-26	GCTAAAGAGTATCGTTGATT	roco7
DDB0191295-27	TTCATTCTTTGGTATTTCCC	roco7
DDB0191295-28	TATTTGGAATGGTAGTGAAG	roco7
DDB0191295-29	AGGTTAAAGGTAGAAAAGTT	roco7
DDB0191295-30	TGGTTAGCACCAGAGTGTAT	roco7
DDB0191295-31	GTGATTAATTGTTTCATATC	roco7
DDB0191295-32	AACAATTAATCACAGATTGT	roco7
DDB0191295-33	TTAATCACAGATTGTTGGAG	roco7
DDB0191295-34	GGTAATCAACATCAACAAAA	roco7
DDB0191295-35	AATGAAGTATTTGTTTGGTG	roco7
DDB0191295-36	AACCAATTTCATTACGTCAT	roco7
DDB0191295-37	TGACTTTCATGATGAGCAAT	roco7
DDB0191295-38	TGGTATCATAAAGAAAAGAT	roco7
DDB0191295-39	AAACCACAATTATGGGTCGG	roco7
DDB0191297-1	TTTGTAAACCATTCAAGTAT	roco11
DDB0191297-2	GTACAATACCAATACTTGAA	roco11
DDB0191297-3	TTAACAAAAGCGTGTACAAC	roco11
DDB0191297-4	TTTATTATCTGGTATATCAA	roco11
DDB0191297-5	ATCAATGTCATTATTAGGAG	roco11
DDB0191297-6	TTATTGAACAAGGTACAAAG	roco11
DDB0191297-7	ACAAGGTACAAAGAGGACTT	roco11
DDB0191297-8	GTAAAGATTCAAAGTATTAA	roco11
DDB0191297-9	TCGCTGAAAGAGTAAACTAT	roco11
DDB0191297-10	CTTCAAATTAAAGCAAATTC	roco11
DDB0191297-11	ATTCAGAATTGGTTTCAATT	roco11
DDB0191297-12	GAATTGGTTTCAATTTGGAG	roco11
DDB0191297-13	AAGAGATTAAAGAAAAACTA	roco11
DDB0191297-14	CTCTTACTTTCAATTGCTTC	roco11
DDB0191297-15	ATTAAAACTTATTGGGCAAA	roco11
DDB0191297-16	AGGTTCATATGGTGGTTTAA	roco11
DDB0191297-17	GTGGTTTGCGAAGAACAAAT	roco11
DDB0191297-18	CATTCTTCAAGATAAATCAT	roco11
DDB0191297-19	TTGAACATTGTAAAACTATT	roco11
DDB0191297-20	AAATGATAGAGATCACCATG	roco11
DDB0191297-21	GAGAATCATTGAAAAACTAT	roco11
DDB0191297-22	CAGGGATGGGGCTTAGATTA	roco11
DDB0191313-1	TGTCTGAGCGATGAAACACT	pakA
DDB0191313-2	CACATTCATCACCAATTTAT	pakA
DDB0191313-3	TAACAAAGAGGAATTCACAA	pakA
DDB0191313-4	TATGAATCGCTCACGTCTAT	pakA
DDB0191313-5	AATTCATCCATATTCATTGA	pakA
DDB0191313-6	AGAAATTGAACGTTTAAGAG	pakA
DDB0191313-7	AATTGAACGTTTAAGAGAGG	pakA
DDB0191313-8	AGATAGAGTTGAGAGAGAAT	pakA
DDB0191313-9	ATGTCAAGATCTCATAGTGG	pakA
DDB0191313-10	TACTATTATTTACATTTGGT	pakA
DDB0191313-11	AGATCATAGTTCTGAAGAGA	pakA
DDB0191313-12	ACATCGTGTTTCACATTGAA	pakA
DDB0191313-13	TGGTTTCGAAGGTTTACCAA	pakA
DDB0191313-14	CGACGAACTTTGGGTAGCTA	pakA
DDB0191313-15	GTAGCTATGGAGTTTATGAG	pakA
DDB0191313-16	GTTTGTCAAGAGGTACTCAG	pakA
DDB0191313-17	TTATTACCTCTAATGAGTTC	pakA
DDB0191313-18	CAATCAGAGACGCTCATAAA	pakA
DDB0191333-1	ATTAGAAAGATCTTACATGA	mhkB
DDB0191333-2	ATTGGAAAGATGTTACCATC	mhkB
DDB0191333-3	ATTGAGCAGTTGTAGTATAT	mhkB
DDB0191333-4	TTTACATCTTCAAAATATGA	mhkB
DDB0191333-5	GCAAATGATAGCAAAGAAAT	mhkB
DDB0191333-6	CTGACAAAACTATCAAAGTT	mhkB
DDB0191333-7	GTCAAAACACTTTGTATATC	mhkB
DDB0191333-8	GAATGTTCCGCTACTTTAAG	mhkB
DDB0191333-9	TATGTTCAACCCATCTATCA	mhkB
DDB0191333-10	CTTTAAGAGGCCATGATAGA	mhkB
DDB0191333-11	CCAAACTGCTAAACATTGAA	mhkB
DDB0191334-1	TTCTCCATTTACTGTTTCAT	mkcB
DDB0191334-2	TTTGGTGTTGGTTGAGAGTT	mkcB
DDB0191334-3	TTTAAAATTAAACTTGGTAG	mkcB
DDB0191334-4	TCAACCCTAGTTATAACACC	mkcB
DDB0191334-5	CAAAAGTTAATAAGAATATC	mkcB
DDB0191334-6	TCAGATACAAATTTCTTTCT	mkcB
DDB0191334-7	TTGATAAGGATAGTAATCTA	mkcB
DDB0191334-8	CATATGCATTGGTGTCGAGG	mkcB
DDB0191334-9	CACCATATGCATTGGTGTCG	mkcB
DDB0191334-10	ATTCAACTCCTGTCGATATT	mkcB
DDB0191334-11	AGCTGATTCAAGAGATAATA	mkcB
DDB0191345-1	AATAAAAGGGTACAAACCAA	pkaB
DDB0191345-2	ATGATACTGCCAAGTCCTGC	pkaB
DDB0191345-3	AGTGATGGTGAGGTTGATCC	pkaB
DDB0191345-4	ACCAACGTTGCTAACAGGTG	pkaB
DDB0191345-5	TTATTACCAACGTTGCTAAC	pkaB
DDB0191345-6	AAACAAGATGAAGAGAAAAA	pkaB
DDB0191345-7	ATGTTCAACAACATCCTCTC	pkaB
DDB0191345-8	CTCGAAGAAATGATGTGTGG	pkaB
DDB0191345-9	ATTTAGTTGGTGACTCACTT	pkaB
DDB0191345-10	GTCGCTATGGAATTTATGGG	pkaB
DDB0191345-11	ATGATAGAAAAGTTGATATT	pkaB
DDB0191345-12	AAAAAGAGAGCACGAAGTGG	pkaB
DDB0191345-13	ATTAAAAAGAGAGCACGAAG	pkaB
DDB0191359-1	AGATGAAGCATATGGTAGAT	gbpC
DDB0191359-2	TGCTGTCACAACATTTATAT	gbpC
DDB0191359-3	ATTAAACTAAATATACTTGG	gbpC
DDB0191359-4	GTTACAACAACTTCAAGTGT	gbpC
DDB0191359-5	AAGCGATAGAAGTTGGCAAT	gbpC
DDB0191359-6	AGTGATAACCTTATCAACAT	gbpC
DDB0191359-7	ACAATGTAACCAATATTCTA	gbpC
DDB0191359-8	ATTTCTCTGCCATAGAATAT	gbpC
DDB0191359-9	TTCATCAACTGTTGGTAAAA	gbpC
DDB0191359-10	AATCCGATTTGGAATTGGTT	gbpC
DDB0191359-11	CTATTCAATAAGATTGTATC	gbpC
DDB0191359-12	GTAAAGATCAATAAAGAGGT	gbpC
DDB0191359-13	ATTTGGTATTGTTTATGAAG	gbpC
DDB0191359-14	TTGGTTGTATCGGTTGATGA	gbpC
DDB0191359-15	GCATTAGAGTATGTTCGTTA	gbpC
DDB0191359-16	ATGAAGATGTTGCATACCTT	gbpC
DDB0191359-17	GTTGATCAACCACTTTGGTT	gbpC
DDB0191359-18	TTGGAAGATGAAATCATTAG	gbpC
DDB0191359-19	CTCATCATATTTCTAATATG	gbpC
DDB0191359-20	GTTAAACTTATAGTTGTAAC	gbpC
DDB0191359-21	AACGGATGATGCACTTGGAT	gbpC
DDB0191359-22	AACAAACTCCTCCACCACTT	gbpC
DDB0191359-23	TCAACTTTATCTGTATGTCT	gbpC
DDB0191359-24	TTGGTTATATCATAATACCG	gbpC
DDB0191359-25	AATTTGAAGGAATCTTTGAT	gbpC
DDB0191359-26	TATTCATCCAAGAGAATTGT	gbpC
DDB0191359-27	ATGAAAAGGATCCTGAGAAA	gbpC
DDB0191359-28	TTTGATTGTCTCCATTTCTC	gbpC
DDB0191359-29	TAAAGCCCCAAGGAATGGAA	gbpC
DDB0191359-30	TAATGTTCATAGTATTGGAG	gbpC
DDB0191359-31	AGAATCTGATCTCTACGTTA	gbpC
DDB0191359-32	TGCTAAATTCTATAAGATTA	gbpC
DDB0191359-33	TTAGATTAAAGAATTTACCA	gbpC
DDB0191359-34	CCGCTTAAACCTTCATTCAA	gbpC
DDB0191359-35	TCAACTTCACCATTGAATGA	gbpC
DDB0191359-36	CCATGTTCATTAAACCGTTC	gbpC
DDB0191359-37	TAAACGATAATTACTTGGTA	gbpC
DDB0191359-38	CAGTATGATTCATATCCTTT	gbpC
DDB0191359-39	ATTATTGACTTTCTTTCTTT	gbpC
DDB0191365-1	GCTGCATAAATCTTTACTCT	pkgB
DDB0191365-2	AGCAGAGATTGTATCAGCAT	pkgB
DDB0191365-3	CCATGACCATTCAATACCTC	pkgB
DDB0191365-4	TTAGCACCAGAGGTATTGAA	pkgB
DDB0191365-5	CCAGAGGTATTGAATGGTCA	pkgB
DDB0191365-6	GCCGTCGATTGGTGGTCTCT	pkgB
DDB0191365-7	GTGAAGTTAAACAACATCCA	pkgB
DDB0191388-1	GGATTCATGAATATTATCTT	dhkG
DDB0191388-2	GCCTGTAACTGAGATTGTGG	dhkG
DDB0191388-3	ACATCACAATTAAATATAAG	dhkG
DDB0191388-4	TGGTTATGGCTTGATAAAAT	dhkG
DDB0191388-5	TTGTGTGATTGAAATTCACT	dhkG
DDB0191388-6	ATTAAAACTCAATCAGAATA	dhkG
DDB0191388-7	GATACAATTAACAACGATAT	dhkG
DDB0191388-8	ACGATATTGGAGAGTATTCA	dhkG
DDB0191388-9	TTGGAGAGTATTCATGGTAA	dhkG
DDB0191388-10	TTCAGAATGTAAAGTTAAAT	dhkG
DDB0191388-11	GAAATCTGATCTTTATTCAT	dhkG
DDB0191388-12	ACAATTAAAAGGGTTTCAAA	dhkG
DDB0191388-13	ATTAAAAGGGTTTCAAAAGG	dhkG
DDB0191388-14	GATAGATTATTAAGAACACT	dhkG
DDB0191388-15	CCAAAGTTATGTTTAATCGT	dhkG
DDB0191388-16	GTTGTATTATCAAAAACTCA	dhkG
DDB0191388-17	TCTCAACTACAACAGATAAA	dhkG
DDB0191388-18	TTACATTTAGCATCTTGTAT	dhkG
DDB0191388-19	CGAACAATGTTTAAAAATTA	dhkG
DDB0191388-20	TGTTCACGATAGAATTCAAC	dhkG
DDB0191388-21	ATAATGAATAAATTGGTTGG	dhkG
DDB0191388-22	TCATAATAACCATAACTCTT	dhkG
DDB0191388-23	AGATTGCTGCCTAAGAGTTA	dhkG
DDB0191388-24	GTGGAATATACATTGGAGAA	dhkG
DDB0191388-25	TTGGTATACTAGTTGAAAGA	dhkG
DDB0191388-26	ATGAAGTATTAAATTTACAG	dhkG
DDB0191388-27	AATTGATAAGTTTCATCCAA	dhkG
DDB0191388-28	ATAATAACTATAATGCTGAA	dhkG
DDB0191388-29	TGCCAAACTTGTTATCTATT	dhkG
DDB0191388-30	TGGTAATTTCGAACAAGCAA	dhkG
DDB0191388-31	CTCATCAATGTTATAAATCT	dhkG
DDB0191388-32	CATCAATGTTATAAATCTTG	dhkG
DDB0191388-33	ATTAGAAGAAGATCACAAGA	dhkG
DDB0191388-34	TATAACTGAACATAAATCAA	dhkG
DDB0191388-35	AAAGTTGTTATTAAAAATGC	dhkG
DDB0191388-36	TTAATGAAGAGGATGGAACA	dhkG
DDB0191388-37	GGTAAAACTAATATACTCTT	dhkG
DDB0191388-38	AAATTACCTTGATAAACAAT	dhkG
DDB0191388-39	TTAGAGAATAATTTCTCAAC	dhkG
DDB0191388-40	TAAATGAGCATTTGGAGAGA	dhkG
DDB0191388-41	GGTTCAAATAGAGCTTATGA	dhkG
DDB0191388-42	AATTTAATGAAAGGTGATAT	dhkG
DDB0191388-43	TCAATGTTATGTGTTTCAAA	dhkG
DDB0191388-44	ATTCTCATTAGAGTTATTAG	dhkG
DDB0191388-45	AATCTTGGTGATTGAATTGG	dhkG
DDB0191388-46	TTATCCTCATTATATGAAAA	dhkG
DDB0191388-47	TGAATTATTTAAAATTTCTC	dhkG
DDB0191388-48	ATCTTCTGCAACTGTCATAT	dhkG
DDB0191388-49	AAATTTGTAGTTATTGCAGT	dhkG
DDB0191388-50	TTTAAAATGTTGGCGAAATT	dhkG
DDB0191388-51	ATTCAAATGCCTGTTATGTG	dhkG
DDB0191389-1	AGGTGTCGTAATTGAAGAAT	dhkL
DDB0191389-2	GGTGTCGTAATTGAAGAATT	dhkL
DDB0191389-3	TTTGATTTATATAGATGTGG	dhkL
DDB0191389-4	CAGATATAATGAATAGAAGA	dhkL
DDB0191389-5	ACTGTCAACGTTTCAAACAA	dhkL
DDB0191389-6	TTGATGAATCTGATAAAATC	dhkL
DDB0191389-7	AAATATTTGAAACAATTGGT	dhkL
DDB0191389-8	CTACAAATATTTGAAACAAT	dhkL
DDB0191389-9	ATTTAATGTACAAGAATTGT	dhkL
DDB0191389-10	TTCAGATGGATCAGTACTCT	dhkL
DDB0191389-11	TTTAACCACTTGTCAAAAGT	dhkL
DDB0191389-12	AAATATTGAATATGTCCACT	dhkL
DDB0191389-13	TGTTGAAATTGATCTAATAC	dhkL
DDB0191389-14	AATGTCAAATATCATTGGTA	dhkL
DDB0191389-15	AAGGTTGATGTAAGGGATAC	dhkL
DDB0191389-16	TTTAGCAATTTGTAAAGAGT	dhkL
DDB0191389-17	TTGTAAAGAGTTGGTTCATT	dhkL
DDB0191389-18	TTGGTTCATTTGGCTTTCAA	dhkL
DDB0191389-19	TCACCACAATCGATTCATAA	dhkL
DDB0191389-20	GAAAGAAATGATACAAGTAG	dhkL
DDB0191389-21	ATTATGGATTTAAATACTCC	dhkL
DDB0191389-22	ACCAATTAGAATGAGCCAAT	dhkL
DDB0191389-23	TCATGAAAACATCAGCCAAT	dhkL
DDB0191389-24	ATCTTGTTCTTGTTCTTCAG	dhkL
DDB0191389-25	TGTCGGGCATTTGAATATCA	dhkL
DDB0191389-26	ATTCAAATGCCCGACATGGA	dhkL
DDB0191400-1	GCCTATGGTATAGTATATAG	kinY
DDB0191400-2	TATTAAATTCAAGTTCAACA	kinY
DDB0191400-3	TGGATTGTAACTGAATATAT	kinY
DDB0191400-4	GATTCATCTTCACCAATTAG	kinY
DDB0191400-5	ATTGACTTCATTATTCCCTG	kinY
DDB0191400-6	AGAGAAAATGTTATTGGTAA	kinY
DDB0191400-7	GAGAAAATGTTATTGGTAAT	kinY
DDB0191400-8	ATTTCAAAAACAAAGCGACA	kinY
DDB0191400-9	ATCTTTATTATTGGCTAGAG	kinY
DDB0191429-1	TATAAATTTCTCTGCCATTA	cdk7
DDB0191429-2	AAGGTATTGAAGCATGCCAT	cdk7
DDB0191429-3	AATAAATGGTGATTTGAAAT	cdk7
DDB0191429-4	TGTGGTGAGAAAACTTTATT	cdk7
DDB0191429-5	AGAAAGATTTGTTCTGCTTT	cdk7
DDB0191457-1	GGTTGATCCCAATAAAATTT	erkB
DDB0191457-2	GGATCAACCAAATATACAAA	erkB
DDB0191457-3	ATACAAAGGGAGTTGATATG	erkB
DDB0191457-4	GGAGTTGATATGTGGTCGAT	erkB
DDB0191457-5	AAACTCAACCATGAATCAAT	erkB
DDB0191457-6	CTATTTCTATATTCAGCGAT	erkB
DDB0191480-1	GATAAAATTCAATCAAGTGA	roco8
DDB0191480-2	TTGGTTATGAATGCGTTGAT	roco8
DDB0191480-3	AGAGAAGATGCAATTAAATT	roco8
DDB0191480-4	TTGAGTCAAGAATTAATGAA	roco8
DDB0191480-5	CAGGTTCACAATTAATTGAT	roco8
DDB0191480-6	ACAATTCTATTATCAAATGC	roco8
DDB0191480-7	ACATGATTAATAATTGCTTC	roco8
DDB0191480-8	TTATTAATCATGTTGCAATG	roco8
DDB0191480-9	TCATGTTGCAATGAGGAGAT	roco8
DDB0191480-10	TAATAAAATTCCAAAAGAGT	roco8
DDB0191480-11	CAAAAGAAATCACATCAAAA	roco8
DDB0191480-12	ACTTTCACATATAAAACTAA	roco8
DDB0191480-13	CATATAAAACTAATGGTGTT	roco8
DDB0191480-14	TTACCACCTGAACAACAAAA	roco8
DDB0191480-15	TGATAATAGACATCAATTGA	roco8
DDB0191480-16	CTACAAATACATTAAATAGA	roco8
DDB0191480-17	AATTGTTCTGGTACAATATT	roco8
DDB0191480-18	CATCACATTTAGCTTCACTT	roco8
DDB0191480-19	TCACTTTGGGACACATGGAG	roco8
DDB0191480-20	CCAATCGTTTATTGGAGTAC	roco8
DDB0191480-21	TATGTCAAGTTGTGGCACAT	roco8
DDB0191480-22	AAATGTTGATACCATCTTAA	roco8
DDB0191480-23	GAAACCAATTTCATAGTGAT	roco8
DDB0191480-24	TTAATCTATCAAGAGGAAAT	roco8
DDB0191480-25	AGAGAAGTTTGGTTAATGAG	roco8
DDB0191480-26	TATTCCATTACGATTGCATA	roco8
DDB0191480-27	ACTTCGGGTGATTGCCAAGT	roco8
DDB0191480-28	CTCGAAGATAATATCTTATC	roco8
DDB0191483-1	CAATAGTCCAACAAACCAAA	splB
DDB0191483-2	TTTCGTTTATTGGTTCTCTT	splB
DDB0191483-3	TCTGCTAAATAGTTATTGGT	splB
DDB0191483-4	GCAGACTCTATACAATACAG	splB
DDB0191483-5	TCTAAAGAGGCGGCACTAGT	splB
DDB0191483-6	TAATTTGTCCATGATAGATC	splB
DDB0191483-7	ATGATATTCCGGATCTATCA	splB
DDB0191483-8	ACATCAGATTGTTGTACTGT	splB
DDB0191483-9	AATAGTTCAAATACAAATGT	splB
DDB0191483-10	GAATTGTTCATATGATGCAA	splB
DDB0191483-11	GTTTGGGAAGGTTGGTGGAA	splB
DDB0191483-12	CAAAGAGAGATTCATTAGAG	splB
DDB0191483-13	CAAAACATTGTCATGTTTAT	splB
DDB0191483-14	ATAACAGAGTATATGGCAGG	splB
DDB0191483-15	AGTTAAATATTCTTTCCCAT	splB
DDB0191483-16	CCCGAATTGACAAAGAATTT	splB
DDB0191483-17	TGATCAGAGACGAAACCAAT	splB
DDB0191487-1	CTCCATGCTCTATCGAATGA	kinX
DDB0191487-2	ATCAATCAATTGATTTACCA	kinX
DDB0191487-3	TCTAATCCAGTTATCATCTC	kinX
DDB0191487-4	ATGTCACCAGAGATGATAAC	kinX
DDB0191487-5	AAACTCTCTGGACAATCAGT	kinX
DDB0191487-6	TTGAATGAAGGTCTATTATT	kinX
DDB0191487-7	TGGGAAATCTCTTTGAATGA	kinX
DDB0191487-8	TGTTCAAAATCACGAATTTC	kinX
DDB0191487-9	CAAAAAATTTCAACAACAAA	kinX
DDB0191487-10	TATAATTCATCAACTATAAA	kinX
DDB0191487-11	AGACAAAATCAAAATCAAGA	kinX
DDB0191487-12	GCTAAAAAGAGAATTTCATT	kinX
DDB0191487-13	CTAAAAAGAGAATTTCATTT	kinX
DDB0191487-14	GTTGAAGTTGAAACGACTTC	kinX
DDB0191487-15	ATTTCAGTGTGTTGTTTAGT	kinX
DDB0191487-16	CCTCTATTTGATTTATTATT	kinX
DDB0191503-1	ATAGAGTTTCACATACCAGA	pats1
DDB0191503-2	GTTGATAATACAACAAAAAT	pats1
DDB0191503-3	ACAATTAATTGAAATTGGGA	pats1
DDB0191503-4	GAAAATCAAATCGATGATTT	pats1
DDB0191503-5	TGAATAAGTAAGTGAGGTTT	pats1
DDB0191503-6	CAAGTAATGATGCATCTCTT	pats1
DDB0191503-7	CCACCGAATAAAGCAATGTT	pats1
DDB0191503-8	AAGCAATGTTGGGTGAAATA	pats1
DDB0191503-9	ACTTCCAAATAGAGTCATAA	pats1
DDB0191503-10	CTATCCATTATGACTCTATT	pats1
DDB0191503-11	AGATGGAAAATGGTAAAAAC	pats1
DDB0191503-12	TCAAATTAATTCACATGTAT	pats1
DDB0191503-13	AAAATGTTCAGTACCAACTT	pats1
DDB0191503-14	TAATAGAATTGGAGTCTCTT	pats1
DDB0191503-15	TTGGAGTCTCTTGGGATCTT	pats1
DDB0191503-16	TAGTTCATCAAGTATACCGC	pats1
DDB0191503-17	CTTTCTCTAACTTTATTTGG	pats1
DDB0191503-18	TGATGACAACGTTTAGAGAA	pats1
DDB0191503-19	TCATTAAATTGGAAATGGGT	pats1
DDB0191503-20	TCTCCTTATAGTTATTACAT	pats1
DDB0191503-21	ATTCATTCCACATTGTATCT	pats1
DDB0191503-22	TCTTTCAAGTCTAGTTAAAT	pats1
DDB0191503-23	TAGATTCTCTGCTATACCAG	pats1
DDB0191503-24	AAATCATCAACTTCGATAAT	pats1
DDB0191503-25	AATTGGTCAACTCTCTCAAT	pats1
DDB0191503-26	AAGATGAAGTTGATGATCGT	pats1
DDB0191503-27	ATGGTATTGCAATCGATCAA	pats1
DDB0191503-28	AAGATTCTCTAACAACATAT	pats1
DDB0191503-29	TAGTTCAGCTTCGTCAGTGA	pats1
DDB0191503-30	AGCATGGTTGTGATCCATTG	pats1
DDB0191503-31	TCTAACAATGAAATTAAATG	pats1
DDB0191503-32	ACCTCTAACAGTGAAAGATA	pats1
DDB0191503-33	GCATTCTCACAAACATCCAA	pats1
DDB0191503-34	AAATGTTAGAACCGATCTAT	pats1
DDB0191503-35	TGCACGTTGGCAAGGTCAAA	pats1
DDB0191503-36	TTTCCTACATAAACCAGAGA	pats1
DDB0191503-37	TTCAACGCCTCTATTTGTGA	pats1
DDB0191503-38	GTTACAAGAAAAGATTATTT	pats1
DDB0191503-39	ATTAATTTCGAATACATTTC	pats1
DDB0191503-40	TGATGATGATTTACTTGGAG	pats1
DDB0191503-41	GTGATGTATACATCGATTGT	pats1
DDB0191503-42	CATTGAATTGTACCTTGATT	pats1
DDB0191503-43	ATATAAAGGAAAGATTTCAT	pats1
DDB0191503-44	TGAGAAGAGATCAAGAAGTT	pats1
DDB0191503-45	ATTTCGTTTGGTCTGGAAGT	pats1
DDB0191503-46	GGACGTTCATTGGTTTGTAA	pats1
DDB0191503-47	ATTCAAAAACAAGTTTGGTC	pats1
DDB0191503-48	ATTAAACCTTTACTACCAGG	pats1
DDB0191509-1	AACTACAACAACAATATACT	roco4
DDB0191509-2	CAACAACAATATACTAGGGT	roco4
DDB0191509-3	AACACAAATGTGTACTCATT	roco4
DDB0191509-4	TTGGATATCCTTTGGTAATT	roco4
DDB0191509-5	TTTAACAATTGGATATCCTT	roco4
DDB0191509-6	CCACTTTGAACAACACTCAA	roco4
DDB0191509-7	AAGGTCAAGTTGATGTTTGT	roco4
DDB0191509-8	TGGAACAGCACCACTTGAAT	roco4
DDB0191509-9	TAAATTGTGAAGGAAATCAG	roco4
DDB0191509-10	TCGCACAATTGGATCAAACG	roco4
DDB0191509-11	TATTCTTAATCACTCAGAGT	roco4
DDB0191509-12	TCAGAGTTGGTCGCTGTTTG	roco4
DDB0191509-13	GTTAGAACTTATTGGAGAAA	roco4
DDB0191509-14	ATTTAATACAACCATTGAAA	roco4
DDB0191509-15	ACTTGCCAATAATGTATCAA	roco4
DDB0191509-16	TTCGATTTCATTGTCTGCCA	roco4
DDB0191509-17	ATAAAGCTCATCCAATTAAA	roco4
DDB0191509-18	TAGTTTCAGGAGCCATCCAT	roco4
DDB0191509-19	GTAATGTTATTGAACTTTGT	roco4
DDB0191509-20	GAATTATCCGAATTACGTAA	roco4
DDB0191509-21	ATTGTAGTTGCGACTGTATG	roco4
DDB0191509-22	CAAAGTTGGTAAATACATTT	roco4
DDB0191509-23	CAAAATTGGAAACATAGTAC	roco4
DDB0191509-24	TGGTAGAATCTATATTTGGA	roco4
DDB0191509-25	TTAGAGGATAATGTCTTATC	roco4
DDB0191509-26	GGTATATTCCAAAGTACTAA	roco4
DDB0191512-1	CAACAACAACAATTTATGGA	roco9
DDB0191512-2	CTATTATAGAAATGAATAGG	roco9
DDB0191512-3	CGTTTGATTAAAGAATATAA	roco9
DDB0191512-4	TTAATCAAACGTCAAGATAA	roco9
DDB0191512-5	AGAAATTCATTTGAAAGAAC	roco9
DDB0191512-6	ACTCACAATATGGTGGTTAT	roco9
DDB0191512-7	CTCACAATATGGTGGTTATT	roco9
DDB0191512-8	TTATCATCACTTGATTGTTG	roco9
DDB0191512-9	TGCATCATTATAAATTCACC	roco9
DDB0191512-10	GTAATACAGATGTAACATTA	roco9
DDB0191512-11	CCAACCACCTTTCAAAATGG	roco9
DDB0191512-12	TTGTTATTATTGGCCAATAG	roco9
DDB0191512-13	AATTGGATTTGGATAAAGAT	roco9
DDB0191512-14	GAGTTGTTGAATTCCTTTCA	roco9
DDB0191512-15	ATAGTAATCATTTAATTGTG	roco9
DDB0191512-16	GCTTCAACTTGTTCTCTAGT	roco9
DDB0191512-17	GAGAACAAGTTGAAGCATGT	roco9
DDB0191512-18	TCGATGGTTCAATGGATGCT	roco9
DDB0191512-19	TCTGTCAAATTATTATTAGA	roco9
DDB0191512-20	GAAAAAGAATGGATTCAATA	roco9
DDB0191512-21	TCTAAAAATTGAACGAAAAT	roco9
DDB0191512-22	TAAAGAGATCACCATCAATT	roco9
DDB0191512-23	TTAAAAATGAATGATTGTCT	roco9
DDB0191512-24	CTCAATAGAATGATTTCAAT	roco9
DDB0191512-25	CAAGCTTTATCGTTATGTGT	roco9
DDB0191512-26	TTGATTCATTTAGAGTTAAC	roco9
DDB0191512-27	AGATACAATTTCTTAAGTGA	roco9
DDB0191512-28	ATTTCTATCAAGATTCAATA	roco9
DDB0191512-29	GTGGTTTCTAATTCTCTAAA	roco9
DDB0191512-30	TAATCGATTTCCCATTTAAT	roco9
DDB0191512-31	AGCTGTTTACTGTTTAGTTT	roco9
DDB0191512-32	AACCATTTATAGATTCTAGT	roco9
DDB0191512-33	AACCAACTAGAATCTATAAA	roco9
DDB0191512-34	TGAACGAAAAGGTAAAATTT	roco9
DDB0191512-35	ATGAACGAAAAGGTAAAATT	roco9
DDB0191512-36	AGTTCCTTCTTTGAAATGAA	roco9
DDB0191512-37	AATTACCCAATCATGATCTT	roco9
DDB0191512-38	AAAGTATTTGATAACCAAAT	roco9
DDB0191512-39	TGAGTAATTTAGAAGGTATT	roco9
DDB0191512-40	AAATATGGATATAATCTTGT	roco9
DDB0191512-41	AGATCAATTTCAATTCGTAA	roco9
DDB0191512-42	GAATTACTACCATTACGAAT	roco9
DDB0191512-43	TTGGAAGAATGGAGTTATCT	roco9
DDB0191512-44	TGTATAGGCAAGTTGATTGT	roco9
DDB0191512-45	CAACCGTTTACAAAGGTAAA	roco9
DDB0191512-46	CAAAGGTAAATGGAGGCAAT	roco9
DDB0191512-47	GACAATATCCTCGATCTTAA	roco9
DDB0191512-48	ATCACAGAATTCCAAAGTGG	roco9
DDB0191512-49	AACCGAACGATTTGCAACGG	roco9
DDB0191512-50	TTTGTAATTTCAATAAAGGA	roco9
DDB0201635-1	TTAGAATGGCATTATTATCT	erkA
DDB0201635-2	AGATAATTTAACAGGAGAAA	erkA
DDB0201635-3	TCAAATTGCTCTTTACTATT	erkA
DDB0201635-4	TGACAATGATCATCCGATAA	erkA
DDB0201635-5	CTCCTGAAGTCATTCTATCT	erkA
DDB0201635-6	GGTAGAAAACCTTTATTCCA	erkA
DDB0201635-7	TGATCCAAGTAAGAGATTAA	erkA
DDB0201635-8	CTAAACTTATGTAAACAAAT	erkA
DDB0201665-1	GATGATGTTATAATAGAATC	roco10
DDB0201665-2	TTCATTAATTAATGTTGCAA	roco10
DDB0201665-3	TCAATCTCTTTAAACAATAG	roco10
DDB0201665-4	GTTGAATGTTTATTTAGTGC	roco10
DDB0201665-5	TTTAGTCCTGTTAAATGTGG	roco10
DDB0201665-6	ATTATCATCATCACCAACTA	roco10
DDB0201665-7	TTATCATCATCACCAACTAT	roco10
DDB0201665-8	CCTCTTGGATAACCCATAGT	roco10
DDB0201665-9	ACCTCCTCCTCTATATCAAG	roco10
DDB0201665-10	TGAACACTGTTTAAAGAGTT	roco10
DDB0201665-11	TCAAATTCTTTATATTGAAG	roco10
DDB0201665-12	AATCATCAGTTGGTAATTTA	roco10
DDB0201665-13	ACAAATTGTTTGGAGACCAA	roco10
DDB0201665-14	CTAAATAAAATAGCTAAATC	roco10
DDB0201665-15	CTACAATAAACTGTAAAATT	roco10
DDB0201665-16	ATTATTCTCTTCTATACAAA	roco10
DDB0201665-17	ATCAGAGATGGCAGATTTCT	roco10
DDB0201665-18	CTTTCAAATCCCGACATTGG	roco10
DDB0201665-19	TTAGTGGATGTGCATATCTT	roco10
DDB0201665-20	TATGCACATCCACTAAATTA	roco10
DDB0201665-21	CATTATCATTGGTACTCATT	roco10
DDB0201665-22	ATCCTCTAAAAACATAAAGG	roco10
DDB0201665-23	ATAATCCTCTAAAAACATAA	roco10
DDB0201665-24	GATTTCAATTGAGTGAAATG	roco10
DDB0201665-25	AATAATGAAAAGAATCTTTC	roco10
DDB0201665-26	CCACCACAACTATCAATCAA	roco10
DDB0201665-27	CTTGAAAATTGATGAATTTC	roco10
DDB0201665-28	ATGCTCATCTTTATAAATGT	roco10
DDB0201665-29	TCATCTTTATAAATGTTGGA	roco10
DDB0201665-30	TCTTCCAATTTAAATAAATG	roco10
DDB0201665-31	CAATCAATGATGGGAATGTA	roco10
DDB0201665-32	TCGATAAAACATTTGAATGA	roco10
DDB0201665-33	ATAACAGAGAATCCGACATT	roco10
DDB0201665-34	TGTCTTGAATATACTCTGAT	roco10
DDB0201665-35	AAAAGCATCCTGAAATTCCA	roco10
DDB0201665-36	GATAAAATCATCCATTTCGG	roco10
DDB0201665-37	AATTATTCCAACCACCGAAA	roco10
DDB0201665-38	AAGATTTATCAAGTATTCAT	roco10
DDB0201665-39	CGATTTCCCTGATGGTCCAT	roco10
DDB0201665-40	GCTTTAAATATAACACTTCA	roco10
DDB0202066-1	AAGGACATGTAGTAAAGAAT	pakC
DDB0202066-2	TGCCATTTCATCTGGTGTAT	pakC
DDB0202066-3	TCTCTGGTTTACCAAAAGAA	pakC
DDB0202066-4	AATATGACAAAGATTGGAGA	pakC
DDB0202066-5	CAATGATAATGCCAAACTCT	pakC
DDB0202066-6	ATGGTGTCAAGGTTGATATT	pakC
DDB0202066-7	ATGAGGAAAAGAGCACGCAA	pakC
DDB0206258-1	TTGTTAATATGTGTCTGCAA	gdt9
DDB0206258-2	TGAAAAGTCAAATTGATACT	gdt9
DDB0206258-3	CACCCAATGTCAATATTCCA	gdt9
DDB0206258-4	TAAATATTTACATCAGTTGA	gdt9
DDB0206258-5	TGAATTTCTATATCTTTGAT	gdt9
DDB0206258-6	GCATCGAGTCCAATCTTGGA	gdt9
DDB0206258-7	ATTTAGTTGTTAGTAATTCC	gdt9
DDB0206258-8	TTGAGCGATTACACTTGACC	gdt9
DDB0206258-9	TAATCCATATTGTTATCATT	gdt9
DDB0206258-10	GCAAATAGATCATTAGTAAC	gdt9
DDB0206258-11	AAATGAACAAACTACATTGT	gdt9
DDB0206258-12	CTTTGAAAAATTGTAATTTC	gdt9
DDB0206258-13	CAACAACAGAAAATTCAAAT	gdt9
DDB0206258-14	CTTTGAAATAATTGAAAATC	gdt9
DDB0206258-15	TTGATCGATTGGTTGATAAA	gdt9
DDB0206258-16	GTACCAGTATTATTATCAAT	gdt9
DDB0206258-17	TACATTTATTTGTGTACATA	gdt9
DDB0206258-18	TGGTCAAGGTACTTATGGAA	gdt9
DDB0206258-19	ACTTATGGAATGGTTTATAA	gdt9
DDB0206258-20	GCAATTAAAATGATGAGAGT	gdt9
DDB0206258-21	TGATGAAGTTTATAGAGAAA	gdt9
DDB0206258-22	AACAAGAATACCAATTGTGT	gdt9
DDB0206258-23	TCAAAAGATGGTAATGAATG	gdt9
DDB0206258-24	AAAACGATTTCATCAAAAGA	gdt9
DDB0214815-1	TACGAATTTAAAGAGGAACT	mlkA
DDB0214815-2	ATAACAAGGTATAATTTCTC	mlkA
DDB0214815-3	CAGCTGTTGGATACCTTCAT	mlkA
DDB0214815-4	ATGATAAGGAAGTTGATATG	mlkA
DDB0214828-1	TAATGTATTTAATAAAGGAG	rckA
DDB0214828-2	GTTTCCAGTATCTTTAATGA	rckA
DDB0214828-3	TATTTGGTATTGAACAAGTT	rckA
DDB0214828-4	CAGGGGAAATTCCAAAAGAT	rckA
DDB0214828-5	ATTGTTGTTGTTATTTACAG	rckA
DDB0214828-6	TAAAGTGGTTGGATCAGTAA	rckA
DDB0214828-7	TGATCTAAATGAATTTAAAG	rckA
DDB0214828-8	AAATTCATTTAGATCATTCA	rckA
DDB0214828-9	AACATACTTGTGATGACATT	rckA
DDB0214828-10	AACTCATTCAATGTTTAATG	rckA
DDB0214828-11	ATTCATAAATGGATTGCTTC	rckA
DDB0214828-12	GATAATTTAGCAAGGTGTTT	rckA
DDB0214828-13	ATTCAATGTCAATCATTCAT	rckA
DDB0214828-14	CCCATGTTGGCACCCAAGCT	rckA
DDB0214828-15	CTCAGGAGCCATCCAAGCTT	rckA
DDB0214828-16	AACGTCAACTTTATTCGTAT	rckA
DDB0214828-17	ATTCCAAATATGGTGATGAA	rckA
DDB0214834-1	TTAATATCATTATCGATCCG	roco6
DDB0214834-2	TCTCCAATATATGATTGCCT	roco6
DDB0214834-3	AAATAGCGATGGATGAATAT	roco6
DDB0214834-4	ATTTATCAATGTTGGTATAC	roco6
DDB0214834-5	TTAACTCATTTGGATCTATC	roco6
DDB0214834-6	TTATAGGATACAATGTATAG	roco6
DDB0214834-7	CATTGTATCCTATAAGAGAT	roco6
DDB0214834-8	ACAAGGTACCCTTGATACAT	roco6
DDB0214834-9	TAGTGGTGGTAGTGGTACAA	roco6
DDB0214834-10	AAGAGTTACAATGTCAATTT	roco6
DDB0214834-11	TGTTGGATTCGATAATTTCT	roco6
DDB0214834-12	AAACTTTGCCAAGTTAAAAC	roco6
DDB0214834-13	TAAAGTTGCTACTAAAGCAT	roco6
DDB0214834-14	GTGGTTTCCAAATTTGATAA	roco6
DDB0214834-15	GTTTCATTATCTTCAAGTAA	roco6
DDB0214834-16	CGCGTGTTGAATTTAATCGT	roco6
DDB0214834-17	CCAATTCTTTATTGGAGAAA	roco6
DDB0214834-18	TTAAAGCAGTAGAGGTTGAA	roco6
DDB0214834-19	CTGATACACTTTGTACAAGT	roco6
DDB0214834-20	CAGTTGCAAGTAGTGGTGTT	roco6
DDB0214834-21	TCAAACGTTGTAAATTTATT	roco6
DDB0214834-22	ATCACCATTTACAATGGTAA	roco6
DDB0214834-23	GTGATCAACTTAATGGTAAT	roco6
DDB0214834-24	TTCATTGAGAGTAAAACATT	roco6
DDB0214834-25	TCCCAGTTGGTAATATTACT	roco6
DDB0214834-26	CGTGAACAAAAATTACATCC	roco6
DDB0214834-27	AACAAAGTACAATTAGAATT	roco6
DDB0214834-28	TTGTTTACTATAGTATTTCA	roco6
DDB0214834-29	AGAAAAAAGAACAATGGAAA	roco6
DDB0214834-30	ACATTATAAACCAAAATTGA	roco6
DDB0214834-31	AATAATTTCGTTTGGATAAC	roco6
DDB0214834-32	AACATGACCAAACAGTTTGT	roco6
DDB0214883-1	TTCTTCATCATCTTCTGTTG	drkD
DDB0214883-2	CGGGAGCAGAGTTCTTCCCA	drkD
DDB0214883-3	CCTGTCAACGAAGTATCCAT	drkD
DDB0214883-4	AGGTGAGAATTATGAAATAA	drkD
DDB0214883-5	ATCATTTGGTCATATTACAT	drkD
DDB0214883-6	CCATTGTTAAAGATATGTTG	drkD
DDB0214883-7	AACCGATGTTTGGTCAATCT	drkD
DDB0214883-8	ATTTGGTGGAGGTTTGTTTG	drkD
DDB0214883-9	TTACAGGTACTTTGGTTGGA	drkD
DDB0214883-10	TGACACTAAAAAAAGAAAGA	drkD
DDB0214883-11	AAATAAAGATCATCAATTTC	drkD
DDB0214883-12	TATTAGTGATCTAAGAAAAG	drkD
DDB0214883-13	CCCATAAATAAAACGATGTT	drkD
DDB0214883-14	TGAATCGATAGAAATGGATT	drkD
DDB0214883-15	CGATGACAGTTGGCAAGTAA	drkD
DDB0214883-16	ACTCGTATGCAATCGTATTG	drkD
DDB0214883-17	CACTTGCATTGTGTTCTTAC	drkD
DDB0214883-18	CAGCCTTGATGAATAGATGT	drkD
DDB0214883-19	AAGAAGGAATCAATAGCGCA	drkD
DDB0214908-1	TTAGCCAATTATTTACGTAT	tor
DDB0214908-2	AGAGCATTGGAATGGTTAAG	tor
DDB0214908-3	ACATGCTCTTAGCGCCTCAA	tor
DDB0214908-4	AATCACGTCTTCGTTTACAA	tor
DDB0214908-5	TGCGTGTATGAATCATTTAT	tor
DDB0214908-6	ATTGTTGTAATGATAAAACA	tor
DDB0214908-7	GCATATGTGGATACATTGAT	tor
DDB0214908-8	GAATTTAATTAGTCAAGTCT	tor
DDB0214908-9	TGATCCACAAATGATTGCAT	tor
DDB0214908-10	CTAACAGAATTGGAATTTAG	tor
DDB0214908-11	GCACAATTAGCTTCATCAAC	tor
DDB0214908-12	AGGATAATGATGGATCTCTA	tor
DDB0214908-13	GTGTTCATAGCATGAAGGAA	tor
DDB0214908-14	TCGCTTTAATTGAAAAATAT	tor
DDB0214908-15	TTGCAGGAATTACCAAATGT	tor
DDB0214908-16	ACTTTGGCAATTCAAACCAT	tor
DDB0214908-17	CAACAATTAATGTTAACCCC	tor
DDB0214908-18	ACAACACCTAAAGAATGCTT	tor
DDB0214908-19	AATATTTGGAGAGAGTAAAG	tor
DDB0214908-20	AGGGTTTGAAGGATTTCAGG	tor
DDB0214908-21	CCAATTTACAAGATTCCAAG	tor
DDB0214908-22	AAGACGAACCACTACTTTAT	tor
DDB0214908-23	TTAATCATATTTCTACGTTC	tor
DDB0214908-24	GATATGTGGTTGAAATTTGT	tor
DDB0214908-25	ATATAGGCAAAGGTAATTCT	tor
DDB0214908-26	TTAAAGAAACTATGAACTGC	tor
DDB0214908-27	TAAAGAACATCCACAAGCAT	tor
DDB0214908-28	TGGTACGTACTGCAATTCTT	tor
DDB0214908-29	CTTTGGTGATCATAATCCAG	tor
DDB0214908-30	ACCAAATGCTTGAAGGAAAG	tor
DDB0214908-31	AACGATGTTCAATTGACAAT	tor
DDB0214908-32	AAATGGTTTAGATCTTCATA	tor
DDB0214908-33	ATTTCTAAGTACATTCATAA	tor
DDB0214908-34	AATTCTACCACAAAGATTGA	tor
DDB0214908-35	CTCAAATCCTCACCAGTTCA	tor
DDB0214908-36	CGTGTAAATAAGAAATTAAC	tor
DDB0214934-1	CACTGTGACCCTACTGAATT	dhkK
DDB0214934-2	ATGACAATGATATTCTATGT	dhkK
DDB0214934-3	AATCATTTCAAATTGTAAAG	dhkK
DDB0214934-4	CAAATTGTAAAGAGGTTGTT	dhkK
DDB0214934-5	TTGCTGTTGTTTATTATATA	dhkK
DDB0214934-6	AAAGATGGAGCAACAATGAA	dhkK
DDB0214934-7	TATTGATCGTTATCACTATT	dhkK
DDB0214934-8	CAAATTCAACAAGAACAAAT	dhkK
DDB0214934-9	ATATTATGTTCATGAAATGA	dhkK
DDB0214934-10	ATTTGTTCAATAGTATTGGA	dhkK
DDB0214934-11	TATGGACATGAATATGTTCA	dhkK
DDB0214934-12	GCAAAGGCTGTCAAATCGTG	dhkK
DDB0214934-13	GAAATTGGAGGCCAATCAAA	dhkK
DDB0214934-14	TAAAATCGAAGGAATCTTAT	dhkK
DDB0214934-15	CATAATTGACCTCATCGAAG	dhkK
DDB0214934-16	TGGTCGGTACCCTCCTCCAA	dhkK
DDB0214934-17	TTTCAAATGCCAATACTCGA	dhkK
DDB0214934-18	AAAAAGAGATGCTTCGATCA	dhkK
DDB0215003-1	ATGAAACGATGATGAATATA	gdt1
DDB0215003-2	ATAGTACCTTCACAAATATC	gdt1
DDB0215003-3	ACAAAAATGAAATACAGAGT	gdt1
DDB0215003-4	GGAGGATCATTATCATTGAT	gdt1
DDB0215003-5	ATCATTATAAAGTTTATTGG	gdt1
DDB0215003-6	ATTATATCGATCACTTGATT	gdt1
DDB0215003-7	CAAGTGATCGATATAATAAA	gdt1
DDB0215003-8	ATAGGGGAATTTAAACCGAA	gdt1
DDB0215003-9	ATTATCAAAACCTGTTATAA	gdt1
DDB0215003-10	GGTAATAGGTCCATTATAAC	gdt1
DDB0215003-11	AATCTTTATTTAATGCTGGT	gdt1
DDB0215003-12	AAAGGTTGATCGCCAGCGAA	gdt1
DDB0215003-13	AATATTTCATTCACAAGTCG	gdt1
DDB0215003-14	CTAGCTTTAACACTTTCAAT	gdt1
DDB0215003-15	ACTAGCTTTAACACTTTCAA	gdt1
DDB0215003-16	TCTAAAGTTTGAAATTCATC	gdt1
DDB0215003-17	TACTTTGATTAAACCTTAAT	gdt1
DDB0215003-18	GTGGCTGAATGATTATCCAT	gdt1
DDB0215003-19	TGAATGATCTGATGTAAAAG	gdt1
DDB0215003-20	AAGTGAATCCTCGACAAGAT	gdt1
DDB0215003-21	TCATGGGAGATATTATATAG	gdt1
DDB0215003-22	GAAATTACACAACCAATCAA	gdt1
DDB0215003-23	TTATATAATCCAAACTTCCA	gdt1
DDB0215003-24	ATTCTTATTGATGTTGCCAA	gdt1
DDB0215003-25	GGCCAAGAAAAACCATCAAT	gdt1
DDB0215354-1	TGTTGAGTACGCAAAGGATT	dhkA
DDB0215354-2	AGTACATATGAAACAAACAT	dhkA
DDB0215354-3	ACAAGTATTTACAGTGGATG	dhkA
DDB0215354-4	ACAATAACTGAAGAATCAAC	dhkA
DDB0215354-5	ATAACTGAAGAATCAACTGG	dhkA
DDB0215354-6	AACCTCTTGGTGAAATGTTG	dhkA
DDB0215354-7	AATGAAGTGGCAAGTAATCT	dhkA
DDB0215354-8	GATGTTAATGATGATACAAT	dhkA
DDB0215354-9	TTACCATTATTATAAACTAC	dhkA
DDB0215354-10	ACACCAAGAAAGAGAACAAA	dhkA
DDB0215354-11	AATGAACAATTTCTTGAAAA	dhkA
DDB0215354-12	CTAATCTTGATAGATATACA	dhkA
DDB0215354-13	ATAATATTTATTCGGATATG	dhkA
DDB0215354-14	AACAAGAGATACCGGTGAAA	dhkA
DDB0215354-15	AGCAGTCTATACTTATGGTA	dhkA
DDB0215354-16	TTTACAACGTCTAACTGAAG	dhkA
DDB0215354-17	CAAACGCCACCAATTGCATA	dhkA
DDB0215354-18	TGGGATTGGAAAGTTAATAC	dhkA
DDB0215354-19	AATTACATATAAGTTCAAGA	dhkA
DDB0215354-20	ATTGCTAATTGATGAGTATT	dhkA
DDB0215354-21	CAAGTTTCAATAATTGAGAA	dhkA
DDB0215354-22	TTATATTTGGTGATGCAATG	dhkA
DDB0215354-23	TAAATTTAATTGCATTCGAC	dhkA
DDB0215354-24	GAATTATCAGCTTGTGAGAA	dhkA
DDB0215354-25	ATGGTGAAGTATTTGGTAAA	dhkA
DDB0215354-26	AAAGAACAATTAGAATGGTT	dhkA
DDB0215354-27	ATACTATCAATAACATTTCT	dhkA
DDB0215354-28	ATTAGTTCAACTCTTTGATT	dhkA
DDB0215354-29	TCTCAAGTTCAATTTACTTC	dhkA
DDB0215354-30	TCAACAGCTAATTCTAATGG	dhkA
DDB0215354-31	AACTCTTTAAGAAAATTGAT	dhkA
DDB0215354-32	TTTAGAGTAGCTAGGGTAAT	dhkA
DDB0215358-1	ACTAGATTAAAATCAAAGAA	dhkB
DDB0215358-2	AAATTTGATACTGCATTATG	dhkB
DDB0215358-3	TAGTGAATTGGGTAATCTGG	dhkB
DDB0215358-4	TGATGACCAAAATAGTGAAT	dhkB
DDB0215358-5	TAATGTTGGAGTATTTACAG	dhkB
DDB0215358-6	ATGGGTGATACTTCAAGAGT	dhkB
DDB0215358-7	TTAATTATATTCGATTGGAT	dhkB
DDB0215358-8	ACTGAAAAACATAATAGTGG	dhkB
DDB0215358-9	AATAATTCAGTTTATACTGG	dhkB
DDB0215358-10	ATCCAACTAATGAAATTCCA	dhkB
DDB0215358-11	GAATGGTTTATATTTGCACC	dhkB
DDB0215358-12	TAGAATTAGTAATGAAGCAT	dhkB
DDB0215358-13	ACCATCATAGGTTGCCTTGT	dhkB
DDB0215358-14	CCTCAATTCGTGACTAACCG	dhkB
DDB0215358-15	AGCTAATACACCATTGATTG	dhkB
DDB0215358-16	TAAAATTGAAGCAGGCAAAA	dhkB
DDB0215358-17	GAATATCTATGAGAAAGGAC	dhkB
DDB0215358-18	AATTATCATTAGAGTCAAAT	dhkB
DDB0215358-19	CGGTTGTGTAAGATGATGGG	dhkB
DDB0215358-20	ACTTTGAAGTGAGAACCTAG	dhkB
DDB0215358-21	CAGATAAACTTTGATTTATT	dhkB
DDB0215358-22	GTCCATTAAAGCGATACCAT	dhkB
DDB0215358-23	AAGTTACCACCTTGCATCGA	dhkB
DDB0215358-24	ATAAACAGATTCCATATTGA	dhkB
DDB0215358-25	CTAATATTTGGTGATCTATG	dhkB
DDB0215358-26	TTCATTAAAACCTTTAAGAG	dhkB
DDB0215358-27	ATCCATTAATATTAGATCAT	dhkB
DDB0215358-28	GGATTGTCAAATGCCAGAAA	dhkB
DDB0215358-29	GTAGCTTTAACTGCAAACTC	dhkB
DDB0215358-30	AAACAAAAATGTCTTTCAGT	dhkB
DDB0215384-1	TTAAAGGCTGATGGGGATAC	dhkD
DDB0215384-2	ATGAATCTGTTGTTGTTGAC	dhkD
DDB0215384-3	CACCATCTACAATCCCAAAA	dhkD
DDB0215384-4	TTCAGTGATATTTCTACCCT	dhkD
DDB0215384-5	TGGTGTGAATTTAAATGCAT	dhkD
DDB0215384-6	TACACGAGATCATCTTTGAA	dhkD
DDB0215384-7	CTTTGAAAGGTTTAGACAAG	dhkD
DDB0215384-8	TTGGAGTGAGTGGTAGTCTG	dhkD
DDB0215384-9	TCATCCATATTTGGAGTGAG	dhkD
DDB0215384-10	GCAATGAATCTATTCATCTC	dhkD
DDB0215384-11	AGAGATTTACAAACTTTGGT	dhkD
DDB0215384-12	TCTGTCCATTCCAATATTCA	dhkD
DDB0215384-13	CAAGATTGCAACAAGTCATT	dhkD
DDB0215384-14	ATACCTTCACGTGAAGTATT	dhkD
DDB0215384-15	AATATTATTCACCTTCATAA	dhkD
DDB0215384-16	GAGGAAGAACCTTTAATGAT	dhkD
DDB0215384-17	GTCGTATTACCTATCATTAA	dhkD
DDB0215384-18	TTTGTTGGTTGACTAAAGAA	dhkD
DDB0215384-19	AGTAATAAGAATTTATTAGG	dhkD
DDB0215384-20	TCGTCGATGCTTTATAAATT	dhkD
DDB0215384-21	AGATCGGAAAGGATAATATC	dhkD
DDB0215384-22	ATTTGAAGATGGTTATTCAA	dhkD
DDB0215384-23	TTCCTCATCTGATAAAGAAA	dhkD
DDB0215385-1	ACTCTGTAACTGTTGAATCT	dhkJ
DDB0215385-2	CAACAGTTACAGAGTTTAAA	dhkJ
DDB0215385-3	GCTTTCTTACCAAATGCAGT	dhkJ
DDB0215385-4	TTTATCTCAAACTATCAATT	dhkJ
DDB0215385-5	CAAACTATCAATTTGGAATT	dhkJ
DDB0215385-6	TAACTGGTGTAGATGGAATT	dhkJ
DDB0215385-7	AAAGATCACTTTAGACGTTA	dhkJ
DDB0215385-8	AAGATCACTTTAGACGTTAA	dhkJ
DDB0215385-9	AGCGATAGAACGTACTTGAC	dhkJ
DDB0215385-10	AGCTGTAGTAACTTCAGCGA	dhkJ
DDB0215385-11	ATTAAAGAGTTTCTCATCAG	dhkJ
DDB0215385-12	CAAGTAGAGGGTTTGGGTGT	dhkJ
DDB0215385-13	GTTTGGGTGTTGGTGGTGTT	dhkJ
DDB0215385-14	CAAGTTTCAATCAATGCACA	dhkJ
DDB0215385-15	TAAAAATACTATCAACACTA	dhkJ
DDB0215385-16	AAGATTTCAATAGATGTTAG	dhkJ
DDB0215385-17	AAGGTTAATTTAGATGTTAG	dhkJ
DDB0215385-18	TCTTGCTACTCTTGTCACCT	dhkJ
DDB0215385-19	TAGAGGGTGTTGGAGGTGTT	dhkJ
DDB0215385-20	TCTTTAATGTGGTTTCTTTA	dhkJ
DDB0215385-21	TCATCAAAAATGTATAGAGT	dhkJ
DDB0215385-22	TCTTCTTGTGATTGATCCAT	dhkJ
DDB0215385-23	CGTCTCGTTGAATTAATGAA	dhkJ
DDB0215385-24	AATTTGTTTGAGTACTTTAA	dhkJ
DDB0215385-25	TATGAATTCGAATGGTTTAG	dhkJ
DDB0215385-26	ATAATCATGCTTATTAGTGG	dhkJ
DDB0215385-27	AAAATGTCGAAAATTTCCGA	dhkJ
DDB0215385-28	GATGTTCAAATGCCACATTG	dhkJ
DDB0215385-29	GCTTCGAATCCACCACAATG	dhkJ
DDB0215385-30	TATGTTTGATGGTGATTTCG	dhkJ
DDB0215385-31	ACAATCTAATTCCCCTCCAT	dhkJ
DDB0215396-1	GAAAAATCATCACAAATTAT	snfA
DDB0215396-2	GTTATGGAGTATGTAACCGG	snfA
DDB0215396-3	CTACACCTGAGATCATTTGT	snfA
DDB0215396-4	ACTTCAGGTGCAGCGTAATT	snfA
DDB0215396-5	ATGAAATTAGAAATCATCCA	snfA
DDB0215396-6	AAACCCAACCACATAGAAAA	snfA
DDB0215396-7	CCACATAGAAAATGGTATTT	snfA
DDB0215396-8	TCACCCATAATCTCATGTGG	snfA
DDB0215396-9	ATTTCACCCATAATCTCATG	snfA
DDB0215396-10	ATTACCACCACATGAGATTA	snfA
DDB0215396-11	TAATGGAAAGCCAATTAAAT	snfA
DDB0215408-1	TTGCTGAGGTCACAGGACTA	pkaC
DDB0215408-2	CGGTCTGTTGCTGAGGTCAC	pkaC
DDB0215408-3	CTGGCCAAGATATGAAATAG	pkaC
DDB0215408-4	CAACAACACCTACATCAAGA	pkaC
DDB0215408-5	GACTGTTGTTGTTGTCTGAT	pkaC
DDB0215408-6	TGCCATGAAGTGCTTAAACA	pkaC
DDB0215408-7	TACAATGAATGGATGATGAA	pkaC
DDB0215408-8	TGAGTATGTCGCAGGCGGTG	pkaC
DDB0215408-9	AATTTGTTGATCGATAATCA	pkaC
DDB0215408-10	GCGGTCGATTGGTGGGCACT	pkaC
DDB0215670-1	AAAGAAGGGTGGTTCTGTTG	splA
DDB0215670-2	TCTAATTCTTCAAATAGTCC	splA
DDB0215670-3	CTATTACTATTGGTGTTTGT	splA
DDB0215670-4	TGGTGGTAATACTAAACTGT	splA
DDB0215670-5	GGTACTTGAGAAATACGATT	splA
DDB0215670-6	TACTCTAAAACATTTACGAG	splA
DDB0215670-7	AGGTGCTTGGATTGAGGTGG	splA
DDB0215670-8	TGAAGGTGCTTGGATTGAGG	splA
DDB0215670-9	ACATGAAGGTGCTTGGATTG	splA
DDB0215670-10	GAATTACTGGAGTAGGTGTA	splA
DDB0215670-11	TGTTGCTGCTGCTTATATGA	splA
DDB0215670-12	TGATGATGAAATGATATATT	splA
DDB0215670-13	TTGGTGTTTGATAATACAGG	splA
DDB0215670-14	AAAAAGAAGGAGATTCTAGT	splA
DDB0215670-15	CCCATCTATATTCATTGGAT	splA
DDB0215670-16	TTGATTACCACTGATTCACC	splA
DDB0215670-17	CTATCATGGTAAGCATGTAG	splA
DDB0215670-18	ACTCCACCGATTGTATCCTT	splA
DDB0215670-19	TCACCAAAGGATACAATCGG	splA
DDB0215670-20	TTGTGATAACCATAGGATCT	splA
DDB0215670-21	GAAGTGGTGTTACCAAATAT	splA
DDB0215670-22	CATCATAAAGAAAAAGACAT	splA
DDB0215670-23	ATAAACTTCAAAGTAACAAA	splA
DDB0215670-24	CGTCCAATATGTTTAATAAA	splA
DDB0215670-25	GACATATTCTTTACAAAGAA	splA
DDB0215670-26	GGAAGGATAGAGTGGATCAG	splA
DDB0215670-27	TTCAATATCGAAGATTTACC	splA
DDB0215670-28	TGGTTGGAATCTTTCAACTA	splA
DDB0215670-29	TAGATATCTAATTTGTTCAT	splA
DDB0215670-30	GTACTACTGATAGCAATAGG	splA
DDB0215670-31	TTAGAAAATGCTGAATGTCT	splA
DDB0215670-32	AAACATAACCAATGATGATT	splA
DDB0215670-33	ATAGTAACAGAATGGATGGG	splA
DDB0215670-34	TCTTGTCTTGAGGAAACTAC	splA
DDB0215670-35	TGGTCTAAGTAGATTAAAGA	splA
DDB0215670-36	CACTTGGAAGAGGTAGTTAA	splA
DDB0216199-1	CTGCAATAACATCGGCAACT	mhkC
DDB0216199-2	GTGATGATTTAAAACCAAAA	mhkC
DDB0216199-3	CCTCAAATTCATACGAAATC	mhkC
DDB0216199-4	GCTTTCTTTGATTGATTGAT	mhkC
DDB0216199-5	ATGAATTACTTTAGAAATGG	mhkC
DDB0216199-6	AAGAATATCGATACAGTTAG	mhkC
DDB0216199-7	ATGATGGCCAAATCGGTGTT	mhkC
DDB0216199-8	GACAGCAGGTGCAGACTCTT	mhkC
DDB0216199-9	CATTAAATCGGTTTGCGCAA	mhkC
DDB0216199-10	TACGTTTGGAATTTAGCTAC	mhkC
DDB0216199-11	CATAACAATATGCTCTACAG	mhkC
DDB0216199-12	ATGTATATATGTATCCAATA	mhkC
DDB0216199-13	ATAATACTCGTGATGATTGT	mhkC
DDB0216238-1	AAAATGGGAAATTATCTCTT	mrkB
DDB0216238-2	GCAATTTATGAAGATGATGT	mrkB
DDB0216238-3	TTCTTTAGACAAATGCTTTG	mrkB
DDB0216238-4	TTACCATGGACATTAACTGA	mrkB
DDB0216238-5	TCACTTAAAATTACATGAGA	mrkB
DDB0216238-6	ATAATTGTGTCAACAAATAA	mrkB
DDB0216238-7	ATTTAATTCATCATCATGTT	mrkB
DDB0216238-8	GAAAAGAAGATTTAGTTTGG	mrkB
DDB0216238-9	AAAGCAATTACCATTAGATC	mrkB
DDB0216238-10	ATGTGTTCAATCAATTGAAT	mrkB
DDB0216238-11	AAATTGATTGTTTCATTTCT	mrkB
DDB0216241-1	AAATGATCTAAGAAAAGAAT	ndrA
DDB0216241-2	GAGATTAAAATTGAAGAGAT	ndrA
DDB0216241-3	GGCAAGTGCAAACACTAATT	ndrA
DDB0216241-4	CATTGAGTCTGTGCACACAT	ndrA
DDB0216241-5	CCAATTTGTAGGAACACCTC	ndrA
DDB0216241-6	GAGGTGGATTGGTGGTCACT	ndrA
DDB0216241-7	GTGGTGTTATCCGATAGAAA	ndrA
DDB0216241-8	ATTCTTTAAAGGTGTGAATT	ndrA
DDB0216243-1	ATCATGTCAATATTATGTAG	pdkA
DDB0216243-2	TATGTAGCGGAAATTATAAG	pdkA
DDB0216243-3	TTAGAGCATTTACATTCATT	pdkA
DDB0216243-4	AAATTACCAGAACTATTTGT	pdkA
DDB0216243-5	TGGTGATATCATTGAGTCTG	pdkA
DDB0216243-6	CATCAACTGATTCAGATTTA	pdkA
DDB0216243-7	AGGGTGTATTATATATCAAA	pdkA
DDB0216243-8	CATTCTTTCAAGATTTCAAT	pdkA
DDB0216243-9	CAACAACCAACTCAACGTAG	pdkA
DDB0216243-10	GGTGAAAATGTCATTTATCA	pdkA
DDB0216246-1	TTATCTCATTCATCATTAAG	pdkB
DDB0216246-2	ATTGATGAATGTAATGGTTG	pdkB
DDB0216246-3	GCACCCATTGATGAATGTAA	pdkB
DDB0216246-4	CAACCATTACATTCATCAAT	pdkB
DDB0216246-5	TTCGATTTCATTAGAACAAT	pdkB
DDB0216246-6	CATTTGAAATTGAGTGATTT	pdkB
DDB0216246-7	TTGATATAGCAAACATCCAT	pdkB
DDB0216246-8	CAACATTTATCGAAATTATC	pdkB
DDB0216246-9	TAGATTTAGATCCATATAAA	pdkB
DDB0216246-10	TATACTCGACCAATCTTGAA	pdkB
DDB0216246-11	TGATGATTTGATAAAAATGT	pdkB
DDB0216246-12	AGAATTAGTATTGATGGATA	pdkB
DDB0216246-13	TGATTTCATCATTTGGTAAA	pdkB
DDB0216246-14	CATTTCATTATAAACTCAAA	pdkB
DDB0216254-1	ACTCTTTGTGGTTGTTTACT	aurK
DDB0216254-2	AATCAGTACCAAAGAAAAAA	aurK
DDB0216254-3	TATTGGTAAATTATTAGGAA	aurK
DDB0216254-4	TGGTCACGTTTATTTAGCAA	aurK
DDB0216254-5	ATATAGAGCATCAATTAAGA	aurK
DDB0216254-6	AAGATGTTATTAACCATCCA	aurK
DDB0216274-1	TGATTTACACACACAATTGA	mhkA
DDB0216274-2	CTAATACCACCTTTAACTAA	mhkA
DDB0216274-3	CAAAAATTAGAACGTTCAAC	mhkA
DDB0216274-4	AAAGATTGATAAACGTCAAT	mhkA
DDB0216274-5	GGAGAGTTCAATCATTAAAA	mhkA
DDB0216274-6	CAAATTCATTATATTTCTTG	mhkA
DDB0216274-7	GAGAGAAGATCTTGAATCTT	mhkA
DDB0216274-8	CTAATCCATTTGTTAATGAT	mhkA
DDB0216274-9	TAGATTATCAATGAAGCTAA	mhkA
DDB0216274-10	AATTGGTGGGAATAATTTGG	mhkA
DDB0216274-11	AAATTGAATTCCTTATGTCT	mhkA
DDB0216274-12	ACAAAGTATTGGTTGACCAT	mhkA
DDB0216274-13	AATCAAAAGTTATTATGCGC	mhkA
DDB0216274-14	TGAACTTTGATGGTGTTATC	mhkA
DDB0216274-15	TACAAAGTACATTAAAACAT	mhkA
DDB0216274-16	ATTAAAACATTGGCTTTGAG	mhkA
DDB0216274-17	ATTCCAAAATCTCATTCTTT	mhkA
DDB0216280-1	ACTTGCTTTATAATTTCATA	glkA
DDB0216280-2	AATAAACTTGCTAAAGTATA	glkA
DDB0216280-3	AGAGCTCCTGAATTATTAGT	glkA
DDB0216280-4	TGATCATTTGAATTTGTACC	glkA
DDB0216280-5	TTTGGTAATTGTAAATGGTA	glkA
DDB0216280-6	TGTAATGATTCGAAAAACTT	glkA
DDB0216280-7	ACTTGGAATATTATTTGAAG	glkA
DDB0216281-1	TTCTTTGGGTCATTGATTGT	prpf4B
DDB0216281-2	TGATAAAGTATTGTTGTTAA	prpf4B
DDB0216281-3	AAGGAAGAGGTGATAGGTTG	prpf4B
DDB0216281-4	GTAGATAAGGAAGAGGTGAT	prpf4B
DDB0216281-5	TTCTTTCTCTGTTGTAGATA	prpf4B
DDB0216281-6	GAAGAGGATTTGAAAAAGAG	prpf4B
DDB0216281-7	GAGAGGTAAAATCAAAGAGG	prpf4B
DDB0216281-8	ATTTAGAGTTGGTGAAATTA	prpf4B
DDB0216281-9	CTGAAAACACCAGAACCAAT	prpf4B
DDB0216281-10	AGACCTTCAATGCATAGATC	prpf4B
DDB0216281-11	ACAGGAAAATTCTTATTCCC	prpf4B
DDB0216281-12	GAATTAATTTCTTCATATCT	prpf4B
DDB0216282-1	ATTATCATGGAACATTGTTC	nek2
DDB0216282-2	ATATGGATGAAGAAGTAATT	nek2
DDB0216282-3	AGATCAGATGTTTGGTCAGT	nek2
DDB0216282-4	TCAGAATATTGTGATGGAAT	nek2
DDB0216282-5	AGATGTTCAGAATATTGTGA	nek2
DDB0216282-6	CCTAATAATTCATTTACATT	nek2
DDB0216307-1	CCAGAGAATTTATTATGTAA	DDB_G0275057
DDB0216307-2	ATGATAATGCAGTCGATATG	DDB_G0275057
DDB0216307-3	GCAGTCGATATGTGGTCAAT	DDB_G0275057
DDB0216307-4	TTCTGGGAAATCATAATCAG	DDB_G0275057
DDB0216307-5	TTGGCAGTATGACGTTGATC	DDB_G0275057
DDB0216308-1	ATAGAAGATTTCTATGAGTT	DDB_G0271550
DDB0216308-2	TGATATGAAACGTTTCACAA	DDB_G0271550
DDB0216308-3	ATGATACATCAGTTGATATG	DDB_G0271550
DDB0216308-4	TGGTGAGTATCCGCATAGAA	DDB_G0271550
DDB0216308-5	TTCCCTGAACCTGAATGGAA	DDB_G0271550
DDB0216308-6	TTATAAATCCTGAAGAAAGA	DDB_G0271550
DDB0216309-1	ATTGAAATTATGAAAAAGGT	DDB_G0282429
DDB0216309-2	CCACAAAATTTATTATGTGC	DDB_G0282429
DDB0216309-3	GCATGTGATTTATGGAGTGT	DDB_G0282429
DDB0216309-4	ACACCTTCACCAGTTACCCA	DDB_G0282429
DDB0216309-5	TTAATTCATCCTTGGGTAAC	DDB_G0282429
DDB0216312-1	AAAAGAAGACAAAAAAACAA	DDB_G0292624
DDB0216312-2	TTGGTCTCTCCAAAATTGTC	DDB_G0292624
DDB0216312-3	ACTTCTGGTGCAACGTAGGA	DDB_G0292624
DDB0216312-4	TTGGCGGAATATCTCTTTGT	DDB_G0292624
DDB0216312-5	AAACACAACCATTACCACAT	DDB_G0292624
DDB0216322-1	TGGGAAATCCTTTCACAATT	fnkA
DDB0216322-2	GCTAAAAAGATAAACTGTGA	fnkA
DDB0216322-3	TTTCTTAAAATTGAAGATAC	fnkA
DDB0216322-4	TTGTGGAAGTGATTTAGAAC	fnkA
DDB0216322-5	CATGTAGAAAATCAGATATA	fnkA
DDB0216322-6	TCTGTGAAAAAAATAGAATT	fnkA
DDB0216322-7	AATGAATTGGGTAAAATACC	fnkA
DDB0216322-8	ATAATCACCCAAAATTAATG	fnkA
DDB0216322-9	TCGGTGACTTCACTAACATT	fnkA
DDB0216322-10	TCCATTGAAACATTAATATT	fnkA
DDB0216322-11	TACTTTAAACATTGAAGATC	fnkA
DDB0216322-12	ATTTGGATGAAAATTTGATA	fnkA
DDB0216323-1	AAAAATAGGATAATGCATGT	mrkC
DDB0216323-2	ATTTGCATGACAATACTCTA	mrkC
DDB0216323-3	AAGCTCCAAATGTCAACGGG	mrkC
DDB0216323-4	GAACTGCCTCTGCCGATAAA	mrkC
DDB0216323-5	ATCTCATGAACCGCATCTCT	mrkC
DDB0216323-6	AATAATAATTCTCCTTCTCA	mrkC
DDB0216323-7	AGAAATTAGTTTAGATGAGT	mrkC
DDB0216323-8	CAATTTCAACATCATCATGT	mrkC
DDB0216323-9	ACTGGTTGTTGATCAATTGT	mrkC
DDB0216323-10	TTAGATTCACGTATGTTAAA	mrkC
DDB0216323-11	GGTTGAAAAGAATCAACATA	mrkC
DDB0216323-12	AATATACCTTTCGAAGTTCT	mrkC
DDB0216331-1	AGCAAATGAAGGACTATGCG	DDB_G0279719
DDB0216331-2	TCTTCAAATCTAACTATATA	DDB_G0279719
DDB0216331-3	TACAATTTGGTTCAACTAAT	DDB_G0279719
DDB0216331-4	TCAGTTGTGGTAATTTCAAT	DDB_G0279719
DDB0216331-5	TGACGAATAATCACCACATA	DDB_G0279719
DDB0216331-6	TTTGAAGTGGAAGTGGATTG	DDB_G0279719
DDB0216331-7	AAAAAACAAAAATGACATGG	DDB_G0279719
DDB0216331-8	TGGATTTATCAAATTTGTTT	DDB_G0279719
DDB0216331-9	GAATCTCAAAAGATTAAAAT	DDB_G0279719
DDB0216331-10	CCAGCCGATATATTCTCACT	DDB_G0279719
DDB0216331-11	AAGAATAAAAGCATTGAATT	DDB_G0279719
DDB0216331-12	TTGATAACAAGTTTATGTTA	DDB_G0279719
DDB0216331-13	TGATAACAAGTTTATGTTAT	DDB_G0279719
DDB0216331-14	GAATACAGAGACTTGGGTGT	DDB_G0279719
DDB0216332-1	TATTTGCTGGATAATTCTCT	plk
DDB0216332-2	GTTTATGAAACTATTAGATC	plk
DDB0216332-3	TTCTGTCATTAAATAGCATT	plk
DDB0216332-4	TTTCGTGAGAGAGTGAGCTG	plk
DDB0216332-5	GACAATATGAGAATTAAATT	plk
DDB0216332-6	ATTCATACGAAGTTGATGTC	plk
DDB0216332-7	GAAGTTGATGTCTGGTCAAT	plk
DDB0216332-8	TATTATTGGTTCATCAGGGA	plk
DDB0216332-9	TCTAAAATTTGGGTTAAATT	plk
DDB0216332-10	CAACAACATTTGCAACTTGC	plk
DDB0216332-11	AAATGGATAAAATTCGATAA	plk
DDB0216332-12	AACGATTCAAGTAAACTATT	plk
DDB0216332-13	GTTACATTTGTTCCATATAG	plk
DDB0216332-14	GTGATAATTTGTCCTCTATA	plk
DDB0216332-15	GTGGTTGTGGAATTGATTGC	plk
DDB0216333-1	GATAGTGTTAATAGTGTTAA	fhkE
DDB0216333-2	GTGTTAATAGTGTTAAAGGA	fhkE
DDB0216333-3	GATGAGGTCAATATATTAAG	fhkE
DDB0216333-4	CTATTCCGACAAATAGTTGA	fhkE
DDB0216333-5	TGTTTCAAAAGGATATTCTC	fhkE
DDB0216333-6	ATGGTTTAGAAGTTGATTGT	fhkE
DDB0216333-7	AGAAGTTGATTGTTGGAGTA	fhkE
DDB0216333-8	ATTCTTTATATTATGCTTTG	fhkE
DDB0216333-9	GTTGGGAAAAAGAAAATCAG	fhkE
DDB0216333-10	GGAAAAAGAAAATCAGAGGA	fhkE
DDB0216333-11	TGTAACAATTTGGATCATAT	fhkE
DDB0216334-1	GTCTCTATAAAATGTTGATA	vps15
DDB0216334-2	ATTGGAGCAAAGTTCATTCA	vps15
DDB0216334-3	AGCTTCTATTTCGATACGTC	vps15
DDB0216334-4	GGTGTTAGCTCATTGTTTGA	vps15
DDB0216334-5	TGGAATGAATTGATGAGCAA	vps15
DDB0216334-6	ACACATTTCACTTTGGTCGA	vps15
DDB0216334-7	GAAATGTGTTGGATCATTGT	vps15
DDB0216334-8	AATATCGAGGACTCACTTGG	vps15
DDB0216334-9	GGGAATTATGGAGTCGAGAA	vps15
DDB0216334-10	GGAATCGTATACTCTGAATT	vps15
DDB0216334-11	CTGAAACCTTGTTAAAGAAT	vps15
DDB0216334-12	TTCAAGAAAGTGATAATCAA	vps15
DDB0216334-13	CATTTATCCCTGTATTCTAT	vps15
DDB0216334-14	AATTTGTCAATCATTATCAA	vps15
DDB0216334-15	CCATTGAGATTAACTAAAAA	vps15
DDB0216334-16	CAACAACAACAAGTTAGTGG	vps15
DDB0216334-17	AGAATGGTTAAAATTAGAGG	vps15
DDB0216334-18	TCTGTATTAAATTCTTCAGT	vps15
DDB0216334-19	GAAACAACATTCAAATCTGA	vps15
DDB0216334-20	TATATTAGAGATCCAAAAAT	vps15
DDB0216334-21	AATTCAACATGGAGACCAAT	vps15
DDB0216334-22	CAAACCTATGCTCAACAAGA	vps15
DDB0216334-23	ATTCTTTACCGTTGATAGAT	vps15
DDB0216334-24	GTAACTTATGCAACTACAAA	vps15
DDB0216334-25	AATAGAAACTGGTTAGTCAC	vps15
DDB0216334-26	AATTTATGAGTATAAAATGG	vps15
DDB0216334-27	TCAAATTCTGCAATGTTTGG	vps15
DDB0216334-28	CTTGATGTTGTTGTTGTGAA	vps15
DDB0216334-29	GGTTCTTGATGATGAACTGT	vps15
DDB0216336-1	AAAAGTCGACACAAAAAAGC	DDB_G0292354
DDB0216336-2	ACACAACGATTATAATTATA	DDB_G0292354
DDB0216336-3	TAGGTAGACGTGATGATTTA	DDB_G0292354
DDB0216336-4	TTGAAGGATAAGGATCAAAT	DDB_G0292354
DDB0216336-5	TGGGAGGTTCAAACAAATAG	DDB_G0292354
DDB0216336-6	AATAATAATAACAAGGGATT	DDB_G0292354
DDB0216336-7	TTGTTGAAGATTTCTGTTGT	DDB_G0292354
DDB0216369-1	AGATCCAGAAACATTAAAAA	mrkA
DDB0216369-2	TAGAGCATTATATTTGATAA	mrkA
DDB0216369-3	CTTGCTATGACAATAGTTGA	mrkA
DDB0216369-4	GTGTTGTTTGTGTTGGTCAC	mrkA
DDB0216369-5	CTATTTCAAAAGATATTGGC	mrkA
DDB0216369-6	ATCATTAATCTCAAGAATGT	mrkA
DDB0216369-7	AAGAAATTATCAATCATCCT	mrkA
DDB0216369-8	AACTGATAACGCAAAGAAAT	mrkA
DDB0216369-9	ACATGAGCGGGTATTGTTAA	mrkA
DDB0216369-10	CTGTTCTCACCGACATGAGC	mrkA
DDB0216369-11	AATTTCTCTCTTAAACTAAC	mrkA
DDB0216369-12	ACAAGAGTCCAGAAAATTAG	mrkA
DDB0216369-13	GGCTACTTGATGTAGCCTGT	mrkA
DDB0216369-14	AATACAAATCTAACAATTCT	mrkA
DDB0216369-15	TGTCAATACAACAACCATGA	mrkA
DDB0216369-16	GAATGGTGCTTTCTTTGTGT	mrkA
DDB0216370-1	GTACCAGAATTAATAGTTAG	fhkA
DDB0216370-2	GAAAATGGTAATACTAACTA	fhkA
DDB0216370-3	ATTCAAGATCAAAGTACCAA	fhkA
DDB0216370-4	AATGGTGATAAACTTTGTTT	fhkA
DDB0216370-5	GTGGTACTGCACAATATATT	fhkA
DDB0216370-6	ATTCATTCATGAAGGAGAAT	fhkA
DDB0216370-7	GAATTGGCCAAAACTTTATG	fhkA
DDB0216370-8	TGTAATGATAAAATTACTTC	fhkA
DDB0216370-9	TTCAAGTAGTGCAGCTGATT	fhkA
DDB0216373-1	GATAATCAAAGAACAATCTA	DDB_G0291350
DDB0216373-2	TAGTGAAGATAGTGATATTG	DDB_G0291350
DDB0216373-3	TGATGAAAGAATTGATGTTT	DDB_G0291350
DDB0216373-4	AAGAATTGATGTTTGGGCAT	DDB_G0291350
DDB0216373-5	TTTGAATAATTTGTTTGAGA	DDB_G0291350
DDB0216373-6	CAATCAATTAATAATCGATA	DDB_G0291350
DDB0216374-1	CCATACATTGTCAAATACCA	dst4
DDB0216374-2	TTGTGCCTCTGTAAGTGTTA	dst4
DDB0216374-3	AATCATCCTTTCATAAAGAA	dst4
DDB0216374-4	TCTACCATTTCACTGATGGT	dst4
DDB0216374-5	ATATAGGAGAAAGAAAGCAG	dst4
DDB0216374-6	AAGAGCCACCGTTATGAGAG	dst4
DDB0216374-7	GCCACCGTTATGAGAGAGGA	dst4
DDB0216375-1	TTAATAGAATGTTTAGGTAG	krsB
DDB0216375-2	TCTTGAAAATCTTCATTGAT	krsB
DDB0216375-3	ATTATGGAATATTGTGCATT	krsB
DDB0216375-4	CCAACCTCTTGAATAACCTC	krsB
DDB0216375-5	TCATGAATAACACTCTCATT	krsB
DDB0216375-6	CCATCTTCTATATCATCAAA	krsB
DDB0216375-7	AAATCATCCAATTCCGATGC	krsB
DDB0216375-8	CGTGCTCTATTTCCAAATGA	krsB
DDB0216375-9	CAAATGCCACTTACACGAGT	krsB
DDB0216375-10	AAAAAGGTGATATCAAGACC	krsB
DDB0216375-11	TCAAAGCTACCCTCTTGATT	krsB
DDB0216375-12	ATTATCTTTCCATGTTGCAG	krsB
DDB0216375-13	CTTTGTCAATGGTATCGAGG	krsB
DDB0216375-14	GAACAGATTCTCACAGTACA	krsB
DDB0216375-15	AACAAAGGTAACGATAATGT	krsB
DDB0216375-16	AGATTTAATTTACCAAGAGG	krsB
DDB0216375-17	GCTGAAAAACCATCCTATAA	krsB
DDB0216376-1	AACAAGTGTTAGAGAGATAA	cdk11
DDB0216376-2	CTAATACAGCAACTGCTAAA	cdk11
DDB0216376-3	CAAAGGGTGTCGTCACACTT	cdk11
DDB0216376-4	TCAAAGGAGGTCTTGTTGCA	cdk11
DDB0216376-5	AAGCATTATCGGTGATATGA	cdk11
DDB0216377-1	TATCATATTCAAGAGAGATT	dst1
DDB0216377-2	CCAAAGTATTGAACAATGTT	dst1
DDB0216377-3	TGGATCGTTATGGAGTATTG	dst1
DDB0216377-4	TAAAGCGGATGTTTGGTCAT	dst1
DDB0216377-5	AAATCACTTAGTATACTCAA	dst1
DDB0216377-6	GTGTTGTTTGATGGAAAGGG	dst1
DDB0216377-7	TGTTGTGTTGTTTGATGGAA	dst1
DDB0216377-8	ACGCCAATAAAACCATCGAA	dst1
DDB0216377-9	AAATCACCATCACCAACTAC	dst1
DDB0216377-10	AGTTAAAAATGGTAATTGAA	dst1
DDB0216377-11	TTATCATTTAGTCCTTATAT	dst1
DDB0216378-1	TTTACCAACTGGAAATATAA	dst2
DDB0216378-2	GCAATTTGACTCTCATTTAA	dst2
DDB0216378-3	ATATCTGCTTTCGTATCGTA	dst2
DDB0216378-4	CATTCAATCTTGTTTACAAA	dst2
DDB0216378-5	AAAGTTTAGAGCTGCAGAAT	dst2
DDB0216378-6	CCATCACAAAGAAAATCAAC	dst2
DDB0216378-7	TTTCTATTGGTTCTGATATC	dst2
DDB0216378-8	AAAACAACACAAAGTCGAGA	dst2
DDB0216378-9	TCGAGAAGGAAACTCTCTCA	dst2
DDB0216378-10	ATGTGTTTACTCAATTTCTT	dst2
DDB0216378-11	ACAAGCACGTCAAAAAGAGG	dst2
DDB0216378-12	TATCTTACTCACTCATCAAA	dst2
DDB0216378-13	TGAAGCAGGTAAGTCAGTGA	dst2
DDB0216378-14	TGCATGGATGCCAATGAAGC	dst2
DDB0216378-15	CACTGACTTACCTGCTTCAT	dst2
DDB0216378-16	TTGAAGAGATTGAGTTTCCT	dst2
DDB0216378-17	CATATGAAAAAGAAATCAAC	dst2
DDB0216379-1	ATGTAGATGGATGAAAAAGA	dst3
DDB0216379-2	CCATACATTGTAGAGTATAA	dst3
DDB0216379-3	ATGTGGTAAAAGATTGATAG	dst3
DDB0216379-4	CCAGAGATCATTATGGGTCA	dst3
DDB0216379-5	ATGATCAAAAGGCTGACATT	dst3
DDB0216379-6	GAGGGTATCTTAAGGGAAGG	dst3
DDB0216379-7	TTTGTTACGCATGATGGAAG	dst3
DDB0216379-8	AATAGAAGTACCATTAGTAT	dst3
DDB0216385-1	TATATTTGGATGTTGACATT	DDB_G0284661
DDB0216385-2	ACTTGATTGTTGGTAATCTC	DDB_G0284661
DDB0216385-3	AATTGATTACAAAGGGTCAA	DDB_G0284661
DDB0216385-4	TAAATATTCCGATCAAGTCA	DDB_G0284661
DDB0216385-5	TGTTCGATGATAGCAACCAA	DDB_G0284661
DDB0216385-6	TTGGTCGACAGTTGTAGAGT	DDB_G0284661
DDB0216385-7	CAAATAAGAACAAGTTTGAA	DDB_G0284661
DDB0216387-1	TCTTCTTCATTTGGTTCACT	DDB_G0290859
DDB0216387-2	ATTAAGAGAAAGAGATGCTA	DDB_G0290859
DDB0216387-3	TATGTAATGGAGTTTATTGC	DDB_G0290859
DDB0216387-4	GCGGATTTACACCATCACAT	DDB_G0290859
DDB0216387-5	AGGAACTATGAGGATTTCTT	DDB_G0290859
DDB0216387-6	CATTCTTTGAAGGTATTAAT	DDB_G0290859
DDB0216398-1	TTCGAATATATCAATCAAAT	DDB_G0291842
DDB0216398-2	AGAAATCAAAGAAACCAATT	DDB_G0291842
DDB0216398-3	TGCCCTGAATTTAGCAGTTC	DDB_G0291842
DDB0216398-4	TACCTTTGCGATATCGCCAA	DDB_G0291842
DDB0216398-5	TTCCTCAAAAAGGTCAATGG	DDB_G0291842
DDB0216402-1	TCACTTTATTTAGTTGATAT	bud32
DDB0216402-2	AAAGAATTGGGTAACCAAAT	bud32
DDB0216402-3	AAGAGAATCAACAAATGAGT	bud32
DDB0216402-4	TGAAATAATTGTTCAGAATT	bud32
DDB0216405-1	GAATCAAAAACAAAGCCATC	vwkA
DDB0216405-2	TGTTGATTGTACTGGTTCAA	vwkA
DDB0216405-3	CTCTTTATTTGTTCAATATA	vwkA
DDB0216405-4	TGAAGATGTATTTGGAGGTA	vwkA
DDB0216405-5	TCAATGGCTGATTCTTATCC	vwkA
DDB0216405-6	GTATTGACTGAACAATATTT	vwkA
DDB0216405-7	GTTTGTAACATTTGAATATA	vwkA
DDB0216405-8	GCTCCAAATCCATTCTCACA	vwkA
DDB0216405-9	GGGATTGAAACATTTATCAA	vwkA
DDB0216407-1	ATTACAATCAAACCATACGT	ifkC
DDB0216407-2	TTCTCGTCATCCCCAACGTA	ifkC
DDB0216407-3	TTGACTAAAACTTGGATTGA	ifkC
DDB0216407-4	AAGTTAATAAGAGAATCTCA	ifkC
DDB0216407-5	TCATGGTGGATCGATTGTGT	ifkC
DDB0216407-6	GGAGAACAATTAGTACAAAT	ifkC
DDB0216407-7	GATTCAGCAGCAAATAATTC	ifkC
DDB0216407-8	CCACTATATTCAAAAGTTGA	ifkC
DDB0216407-9	TTTGAATATAGTGGTGAAGG	ifkC
DDB0216407-10	GAGGTATTCTTATTTCAAAA	ifkC
DDB0216407-11	TCCATCTGAATATAAAGATA	ifkC
DDB0216407-12	ATTTAGAAGATGATGATATT	ifkC
DDB0216407-13	TTATTTAGACAAATTGTTGA	ifkC
DDB0216407-14	GAGGGTATGGCATATGTTCA	ifkC
DDB0216407-15	TGAACGTAATCATTCTAGAC	ifkC
DDB0216407-16	TGTAATAATTGTTGAGCACT	ifkC
DDB0216407-17	ATTAATGCCACCAAAAATGG	ifkC
DDB0216407-18	GTTTGATAGAATTGATTAGT	ifkC
DDB0216407-19	TTTACTTCAAGTTAAACAAT	ifkC
DDB0216407-20	CCAAATTCATAACGTTTAAT	ifkC
DDB0216407-21	TTCGTACGTTTAAATCATTT	ifkC
DDB0216407-22	GAATATATGTGGAAATTCAT	ifkC
DDB0216407-23	GTCAATTAATTCGTCAACCA	ifkC
DDB0216407-24	AGTGAAAATTTCTATTCAAC	ifkC
DDB0216407-25	TACTGGATTAAGTGTTGCGA	ifkC
DDB0216407-26	GATATCTTTGTCATTAGTCT	ifkC
DDB0216427-1	AGAGGAGCAGCATTAAAGAT	abkA
DDB0216427-2	TAATACAATGTCAAATGAAT	abkA
DDB0216427-3	CAAATGAATTGGGTGAGAAT	abkA
DDB0216427-4	TTGGATCATCTTGAAAGAGT	abkA
DDB0216427-5	AATATCACTTGTGATTGAAT	abkA
DDB0216427-6	GTTAATTCCATGATTACATT	abkA
DDB0216427-7	ATATGTACCAAATGTAATCA	abkA
DDB0216427-8	ATAATCAAGAAACTCGTGAT	abkA
DDB0216428-1	AGATCACCATTTCTTCTTAA	rio1
DDB0216428-2	TGGATCCAACACTTGCTCAG	rio1
DDB0216428-3	CACACTTTCACCATCTTTCT	rio1
DDB0216428-4	ATTCTAGTGATGACATTCAT	rio1
DDB0216428-5	CATATTGTATTCAGAGAGAT	rio1
DDB0216428-6	GAAGGAAATCCAATGAATGA	rio1
DDB0216428-7	ACATGATCACCCTCATTCAT	rio1
DDB0216428-8	CGTTTGAACAATCCATACGA	rio1
DDB0216428-9	TTAGAGAAAATTCAATCACG	rio1
DDB0216429-1	ACATTAGTTGCAGTTGAAAT	rio2
DDB0216429-2	AGAGGAGTATGTTCATATGT	rio2
DDB0216429-3	CAATGACGATAATCAAGAGA	rio2
DDB0216429-4	CAATGACGATTATAATCAAT	rio2
DDB0216429-5	ATCGTCAAATTGGCATCCTA	rio2
DDB0216429-6	GGAAATTAAAAAAGAAGAGG	rio2
DDB0216429-7	CCAGTAATTGAAGAATTTAA	rio2
DDB0216429-8	GATAAAGTTAAAAGACAATT	rio2
DDB0216431-1	AGCTTGACATGGTTGTGGTT	abkD
DDB0216431-2	AATACATTTAAAAACTCTTG	abkD
DDB0216431-3	ATTGATCCAAAATAACTATC	abkD
DDB0216431-4	GATTTATGTTTAACCAATGG	abkD
DDB0216431-5	ACTTCGTAGAAATCACGCCA	abkD
DDB0216431-6	TCATAGAGCAATTACAAAGG	abkD
DDB0216431-7	GATTTACAGAGAAATTTCGA	abkD
DDB0216431-8	AGAATTCTCTTTGAAGAATA	abkD
DDB0216431-9	AACTGTCTCTCAAAGATTCA	abkD
DDB0216431-10	AAGCATTGGGTGTACAAAAT	abkD
DDB0219412-1	AAATTTGCACAAGTTCACTC	pXi
DDB0219412-2	TACGGGCTATGGCAAACCAG	pXi
DDB0219412-3	CCAATACTCCAAAGGTCCAC	pXi
DDB0219412-4	TAACCAGTGGTTTCATCAAA	pXi
DDB0219412-5	AAATTCCAATACGTAACCAG	pXi
DDB0219412-6	TGAAACCACTGGTTACGTAT	pXi
DDB0219412-7	TCCGCAAAATCATTAATTAA	pXi
DDB0219412-8	ACCACCATTTGTTCTTCTGA	pXi
DDB0219412-9	TACCACCATTTGTTCTTCTG	pXi
DDB0219412-10	TGGCGTTGATAGAATTTGTT	pXi
DDB0219417-1	TCAAAGTATTCGACAATATT	nek4
DDB0219417-2	CATTATGGCTTATTGTGAAT	nek4
DDB0219417-3	TGGTTTATTCAAATCGCATT	nek4
DDB0219417-4	TGAAAGATATCAAAGATTGA	nek4
DDB0219417-5	TTTGCATATTCATTACAAAT	nek4
DDB0219417-6	CATTTACTACGACTCGGCCA	nek4
DDB0219417-7	CATCAGCATTGTTGTGGCCG	nek4
DDB0219944-1	TTGGAACTGAATTAAATACT	dhkH
DDB0219944-2	TAATTCAGTTCCAATAATGA	dhkH
DDB0219944-3	TAAAAGTAGATTGGAAACAT	dhkH
DDB0219944-4	AATCAATTCCTCAAATGGTT	dhkH
DDB0219944-5	TTGAATTTGTAAATAGACAA	dhkH
DDB0219944-6	AAATCAATTTGGGTATTTGT	dhkH
DDB0219944-7	ACACATGCACTTATAATCGA	dhkH
DDB0219944-8	AATAATAGTGTAAATTCAAC	dhkH
DDB0219944-9	AATTAATACTAACAATGCTT	dhkH
DDB0219944-10	AATTGTTTATCTAAAGTAGT	dhkH
DDB0219944-11	AAAAGATTAACTCAATTACT	dhkH
DDB0219944-12	AGATTAACTCAATTACTTGG	dhkH
DDB0219944-13	TGATTGTGAAATTACAGAAG	dhkH
DDB0219944-14	AAGATTTGATTTATCGACTA	dhkH
DDB0219944-15	ATGTATCCTCAATAAGGAAA	dhkH
DDB0219944-16	TTTAATGGGGAATACTTTAT	dhkH
DDB0219944-17	TTGTTGTTTAAATCTAGACT	dhkH
DDB0219944-18	CAAATTATCAAAAGAAAAGA	dhkH
DDB0219944-19	AAATGATACAGATATACCAT	dhkH
DDB0219944-20	AAGGTATCCTTTGAAAATTA	dhkH
DDB0219944-21	AAAGATAAATGTTTATTGAG	dhkH
DDB0219947-1	ATATTGTTCAATTGAAACTT	ndrB
DDB0219947-2	TCAAGAAGAATCAGACTCAC	ndrB
DDB0219947-3	ATATTCATGGAAGTAATCCA	ndrB
DDB0219947-4	TTAATTATGGAATATGTCCC	ndrB
DDB0219947-5	CGATCAAAAAGGACATATAA	ndrB
DDB0219947-6	ACAAACATTACCAAAAATCA	ndrB
DDB0219947-7	CAATCTCATCCATTCTTTAA	ndrB
DDB0219947-8	TCGGTTGGTGAAGAGAGTTG	ndrB
DDB0219952-1	AGAAACAGATGCAGAAAAGA	fhkD
DDB0219952-2	TGGATTCCTACCAAAGAAAA	fhkD
DDB0219952-3	TTACATGATCCAACAGTTAG	fhkD
DDB0219952-4	AATTATCGATATCGTTCAAT	fhkD
DDB0219952-5	ATTGTATTGGAATTGGCAAC	fhkD
DDB0219952-6	CAAAGTCACCGATTTCGGTT	fhkD
DDB0219952-7	TTAGTATGGTCAAAATCAAA	fhkD
DDB0219952-8	ATAATTTCAGTTTACCAGTT	fhkD
DDB0219952-9	AAGGTGCTCTATCACATGAT	fhkD
DDB0219952-10	AAATCACCACAACGTTCTCA	fhkD
DDB0219952-11	GGTCTATTAGATTTAGTCTT	fhkD
DDB0219953-1	TGTTTATTCGCACCAATAAT	DDB_G0286481
DDB0219953-2	CTAATCCACTACTAACTGAT	DDB_G0286481
DDB0219953-3	AGCTCTAACCGATATCGAAA	DDB_G0286481
DDB0219953-4	TGTTTATTTAAAGAATGTGA	DDB_G0286481
DDB0219953-5	AATTATTGAAGAAGATATGA	DDB_G0286481
DDB0219953-6	TCCAAACATTATACCACTAT	DDB_G0286481
DDB0219953-7	TCTTTAACTGAATCCAATAG	DDB_G0286481
DDB0219953-8	GGAAATTATCATTAATTGAT	DDB_G0286481
DDB0219953-9	ATATTCACCAATAATTCGGG	DDB_G0286481
DDB0219986-1	ATAATCATTATATGGGAAAT	DDB_G0276527
DDB0219986-2	ACTTCATTAATTCCGAAACT	DDB_G0276527
DDB0219986-3	AATTGTAATATGAGTAGTAT	DDB_G0276527
DDB0219986-4	AAAGATTGTATTGATATCAA	DDB_G0276527
DDB0219986-5	TCATTAGCATTAACAATTTG	DDB_G0276527
DDB0219986-6	AAATTAGTTCAATCATTACA	DDB_G0276527
DDB0219986-7	AAGTGGTGGTGGTCATTCAT	DDB_G0276527
DDB0219986-8	CGATTGATGTTCAAGGTGAT	DDB_G0276527
DDB0219986-9	AATGTAGCAATGTCTATTGA	DDB_G0276527
DDB0219986-10	CTACTACTATTAACACTTGA	DDB_G0276527
DDB0219986-11	TCAATTGAAAGTCCTAAATT	DDB_G0276527
DDB0219986-12	GATTGAATATTATCAGGTAA	DDB_G0276527
DDB0219986-13	ATTTCAGATTGAATATTATC	DDB_G0276527
DDB0219986-14	TCAATCTGAAATCGATAGAT	DDB_G0276527
DDB0219986-15	GAAGATAGCGAAATAAAGAA	DDB_G0276527
DDB0219986-16	TCATAGAATACAGCTTGAAT	DDB_G0276527
DDB0219986-17	ATGCAAATGGAGTATATTTC	DDB_G0276527
DDB0219986-18	CAAATGGAGTATATTTCTGG	DDB_G0276527
DDB0219986-19	ATAATAAAAGACGACAACCT	DDB_G0276527
DDB0219986-20	AATGAAAGAACAAAATGTTA	DDB_G0276527
DDB0219986-21	GTAGTTATTCAACTGATATT	DDB_G0276527
DDB0219986-22	TCAACTGATATTTGGGCATT	DDB_G0276527
DDB0219986-23	ACCAATGAAGTTACAAAGTA	DDB_G0276527
DDB0219986-24	TTCAATTTGTTTGAAAATAG	DDB_G0276527
DDB0219986-25	AGTTACAGATTTAAATAAAG	DDB_G0276527
DDB0219986-26	TGGAGAGAAAAGTGCAAAAT	DDB_G0276527
DDB0219986-27	GAATTACAATTATTAATGTG	DDB_G0276527
DDB0219986-28	AATGTGTGGTAATACTTTGG	DDB_G0276527
DDB0219988-1	TACTAAAAGAAAAGTTCAAT	DDB_G0293292
DDB0219988-2	TTTGAAACCAGAGATAATCA	DDB_G0293292
DDB0219988-3	AGATATGGGAAGTTCCTCAA	DDB_G0293292
DDB0219988-4	TTGATCAGTTATAACCATTG	DDB_G0293292
DDB0219988-5	TCAATTAATTGATCTATTGA	DDB_G0293292
DDB0219988-6	TCTTTGGAGAGATCCTGTAA	DDB_G0293292
DDB0219988-7	TTAGTCTTGATAATTATATC	DDB_G0293292
DDB0219988-8	TCTAATATTACTAATACCGA	DDB_G0293292
DDB0219988-9	AACCATAGGGCTCATATCTA	DDB_G0293292
DDB0219988-10	AAGAAAATTGAAAAGATAAG	DDB_G0293292
DDB0219988-11	TAAGAATTAATTAAGGATGA	DDB_G0293292
DDB0219988-12	AAGTAAAAAATTAAGCTTCA	DDB_G0293292
DDB0219988-13	TGATTATGGTCTCAATGGAA	DDB_G0293292
DDB0219988-14	TCATAATATAATGTTTGATC	DDB_G0293292
DDB0219988-15	TAGTAACATTACTATTAGAT	DDB_G0293292
DDB0219988-16	TTTCAACAATAATTGATAGT	DDB_G0293292
DDB0219988-17	AAATTGCAGTAGAAAATGGT	DDB_G0293292
DDB0219988-18	AGTTGATGGGATTTCTCAAT	DDB_G0293292
DDB0219988-19	TTTCAGGTTTAATATCTCTA	DDB_G0293292
DDB0219988-20	ATTCTTAAAACAAATGAATC	DDB_G0293292
DDB0219988-21	TTGACAATTTGAACTAATGA	DDB_G0293292
DDB0220003-1	ACCAAATGAACCTTTACCTA	nek3
DDB0220003-2	TTTGAATTAGTTCAGGTGAT	nek3
DDB0220003-3	ACGATCACAAATCCGATATT	nek3
DDB0220003-4	CGCCGCCAATTTACCTGCAT	nek3
DDB0220003-5	TTTACAGATGGTCTATTCTT	nek3
DDB0220003-6	ACCATCTGTAAATGATATAT	nek3
DDB0220003-7	CCTAAATATTGATTTATAAA	nek3
DDB0220003-8	TCATTAAGATTTGAGTCAAA	nek3
DDB0220003-9	ATATTTCTTGCCATTGCTAA	nek3
DDB0220003-10	TCAAAATATACCTTTAGCAA	nek3
DDB0220003-11	AAATACAATTAATAAACCAA	nek3
DDB0220003-12	TTACTACCATTACTGGAAGG	nek3
DDB0220003-13	TGTTGTGATGTCACTTTAAT	nek3
DDB0220003-14	TAAATCATCCAATTTAAAAT	nek3
DDB0220003-15	ATTTCATTGTTTGAAGTTGA	nek3
DDB0220003-16	TATTTCATTGTTTGAAGTTG	nek3
DDB0220003-17	AATCAATTATCTCAATTGAT	nek3
DDB0220004-1	ATCGTCATAAGAGAAAAGTG	DDB_G0277539
DDB0220004-2	CTGAAGCTGGATAAATTGGT	DDB_G0277539
DDB0220004-3	GATGGAGATGAATATAAAAT	DDB_G0277539
DDB0220004-4	CCAGTATCATGGTCAGCAAA	DDB_G0277539
DDB0220004-5	GCAAATGGTTCAATGATGAA	DDB_G0277539
DDB0220004-6	TCAGCCAATCTTATAAAAAC	DDB_G0277539
DDB0220004-7	ATTAGGGATGATATAGAATT	DDB_G0277539
DDB0220004-8	TTTCAAGAATTGGATTTAAT	DDB_G0277539
DDB0220004-9	TGGTGGTAATATTTATAAAT	DDB_G0277539
DDB0220004-10	TTGGCAAAACAAATCCTTAC	DDB_G0277539
DDB0220004-11	TCCCATTCCATGCCAGACTT	DDB_G0277539
DDB0220004-12	ACCATTACCAAAGTCTGGCA	DDB_G0277539
DDB0220004-13	TACCAAAGTCTGGCATGGAA	DDB_G0277539
DDB0220004-14	TGGTATACTATCATTTGAAA	DDB_G0277539
DDB0220004-15	ATGACACCATATTTAATCAA	DDB_G0277539
DDB0220006-1	AGATCCAATTTATATTGTAT	DDB_G0281331
DDB0220006-2	TGTAGTTGGTGAGATTATAC	DDB_G0281331
DDB0220006-3	ATCACTATCAACAACATTCC	DDB_G0281331
DDB0220006-4	TATCAAGTTATCAAGATGTT	DDB_G0281331
DDB0220006-5	AATGGGTGGTAGTGGTGCTA	DDB_G0281331
DDB0220006-6	CCCTATATCGTCTCCTATCA	DDB_G0281331
DDB0220006-7	GACTTTACTTGAACCTTGAT	DDB_G0281331
DDB0220006-8	GATATTTATCTAATGTATGT	DDB_G0281331
DDB0220006-9	CTATTAGCAAGGTCAGTTTG	DDB_G0281331
DDB0220006-10	ATATCAAATTTCAATTGGTT	DDB_G0281331
DDB0220006-11	AATAAACGACCTTCTTCACT	DDB_G0281331
DDB0220009-1	TTATTAAACCAATCGAGCAA	irlB-1
DDB0220009-2	GAATCGTTTGTAATGGCGTT	irlB-1
DDB0220009-3	TTGTAATGGCGTTTGGAAAT	irlB-1
DDB0220009-4	AGTGACCAGTTATCATTGGT	irlB-1
DDB0220009-5	ATGAACAATTGGAGAATGTT	irlB-1
DDB0220009-6	TGGTTTCAACACCAAATAGA	irlB-1
DDB0220009-7	CTTTGTTTACTCCATCTATT	irlB-1
DDB0220009-8	GAGTAAACAAAGTATTCCAT	irlB-1
DDB0220009-9	ATATAAGCAAAGAAAACCAA	irlB-1
DDB0220009-10	TGATCAACAATTAAAACAAA	irlB-1
DDB0220009-11	AGAAAAGAAACTACAAAAAT	irlB-1
DDB0220009-12	AATAGTAATATGAAATGGGG	irlB-1
DDB0220009-13	AATATGAAATGGGGTGGAAT	irlB-1
DDB0220009-14	GTGGAATTGGTGAACCATCT	irlB-1
DDB0220009-15	ATCTTGGATTTCTGTTAAAA	irlB-1
DDB0220009-16	GATTAGATATATTGATAAAG	irlB-1
DDB0220009-17	GATAAACTTCATGTATATTT	irlB-1
DDB0220009-18	GCCAATTGATTTGAATTCAA	irlB-1
DDB0220009-19	TCCATTGAATTCAAATCAAT	irlB-1
DDB0220009-20	GAATTGTAACTTGAGTTTGA	irlB-1
DDB0220009-21	TTTATCATATTGATATGAAA	irlB-1
DDB0220009-22	TACTCTAAAACTTCTAAATT	irlB-1
DDB0220010-1	AATTCAGTGTACCAAAATAT	DDB_G0279405
DDB0220010-2	TGTGCTCTTAAAGTTTCTTT	DDB_G0279405
DDB0220010-3	AGATTAAAGAAACAAACAAT	DDB_G0279405
DDB0220010-4	AATACATCATCAAATGCATT	DDB_G0279405
DDB0220010-5	ATTGTGATGGAGTATATTGA	DDB_G0279405
DDB0220010-6	TCCACTCCTTTGCCAGAGAT	DDB_G0279405
DDB0220010-7	TTGATCATAGATATCCAATA	DDB_G0279405
DDB0220010-8	GCTATTTGAATTCTGGTCAA	DDB_G0279405
DDB0220010-9	AATCTCTGCTATTTGAATTC	DDB_G0279405
DDB0220010-10	AAATGGTCCAACTCATTCAT	DDB_G0279405
DDB0220020-1	TTATTGTTATTGCTCCCAAT	dhkM
DDB0220020-2	ACGATTAATGAATGTAATAG	dhkM
DDB0220020-3	AAATTTGAACATGATTGCTG	dhkM
DDB0220020-4	CATCGTCATTCAAATGTTCA	dhkM
DDB0220020-5	TTTGTTGTTAAAGCTATATT	dhkM
DDB0220020-6	AAATGCCAATACTGATAATA	dhkM
DDB0220020-7	AAAATGCCAATACTGATAAT	dhkM
DDB0220020-8	ATTGAATCTAAATTTAAAAG	dhkM
DDB0220020-9	TAGGATTCATCTTGAAAATA	dhkM
DDB0220020-10	TGTTGTAAGAATTGATTCAA	dhkM
DDB0220020-11	AATGGTGCTTGAAATTGTAC	dhkM
DDB0220020-12	CATTCAATTGGTATTGTTAT	dhkM
DDB0220020-13	TATTAATGAAAAGAATCTAT	dhkM
DDB0220020-14	TTTCATAGAAGTTTCATCTT	dhkM
DDB0220020-15	GTTTCATCTTGGGAGACATT	dhkM
DDB0220020-16	AAACGTTTAGTTCAAAATAC	dhkM
DDB0220020-17	ACAATTAAGTAAACTAACCA	dhkM
DDB0220020-18	CAAGGAGTGTTTATTCTACT	dhkM
DDB0220020-19	AGTATAAAGGCAACCTATGA	dhkM
DDB0220020-20	GTTTCCCTCTCAAGTAATTT	dhkM
DDB0220020-21	CTAATACTATCACATTTCAT	dhkM
DDB0220020-22	GCAATGCATTTGGAACCATT	dhkM
DDB0220020-23	TGGAAAACTTTAAATCCAAA	dhkM
DDB0220020-24	ATAAATAGCCGATTGAAAGG	dhkM
DDB0220020-25	CCAAAGAACCACCTTTCAAT	dhkM
DDB0220020-26	GATTGACAAGAAAGTAAATT	dhkM
DDB0220020-27	GCATTAATGTTTAGATTTGT	dhkM
DDB0220020-28	ACCTCAATCTTTACTTCCAA	dhkM
DDB0220020-29	CCTCAATCTTTACTTCCAAT	dhkM
DDB0220020-30	GAATTAATATCATTACCCAT	dhkM
DDB0220020-31	TTAATGATATCTCTTGGTAT	dhkM
DDB0220020-32	CTACTACCACTAAATCTTCT	dhkM
DDB0220020-33	AAAGAATGGTCAACTTGCGA	dhkM
DDB0220020-34	CAAGTGATACCATCCATTAC	dhkM
DDB0220020-35	ATTCATATGCCTGTAATGGA	dhkM
DDB0220020-36	TCAGCAGTGAGAGCGATAAT	dhkM
DDB0220031-1	TAATTGGTGAAGGTGAATTA	fhkC
DDB0220031-2	ATTGGTGAAGGTGAATTATG	fhkC
DDB0220031-3	TCTTGTCTTATCTCAATCGT	fhkC
DDB0220031-4	GTCAATGACAAGTAAAAGAA	fhkC
DDB0220031-5	TAAAAGAAAGGATTCTCTCA	fhkC
DDB0220031-6	ACCTATATGAAGACAATGTG	fhkC
DDB0220031-7	TCAAAGAAATCCTTGGTTTG	fhkC
DDB0220031-8	ATTTGGTGATCCACAAACCA	fhkC
DDB0220031-9	ATGATTTAAAGCTTGATCGA	fhkC
DDB0220109-1	TTACCACTACCACTTAATTG	mhkD
DDB0220109-2	GTATCATCACCACAATTAAG	mhkD
DDB0220109-3	AATGGTAGAATGCCATCAAC	mhkD
DDB0220109-4	TTAAATAAATTGCCAGTTGA	mhkD
DDB0220109-5	GAGGCTATGAAATCCATTGA	mhkD
DDB0220109-6	TCCATATATTTCTCATGAAT	mhkD
DDB0220109-7	CAAATGGTTTGTAAATCCTA	mhkD
DDB0220109-8	GCATGGGTAATCGAAATTCA	mhkD
DDB0220109-9	TGAATGCACAACACATGAAA	mhkD
DDB0220109-10	TCACCAATCTGTCTTCAATT	mhkD
DDB0220109-11	ATAAAATCATTAAATGCACA	mhkD
DDB0220109-12	GAAATGTGTATGTGTGTTTA	mhkD
DDB0220109-13	ATTATGTTGATCCAAGGTTG	mhkD
DDB0220109-14	TGCCATATTATGTTGATCCA	mhkD
DDB0220118-1	AATTCAAATATATCATATGG	mkkA
DDB0220118-2	TGGAGGATTAATGAATCAAT	mkkA
DDB0220118-3	AAAGAGTAAAGATGATATAA	mkkA
DDB0220118-4	CAACAACAGGGTAACAGAAA	mkkA
DDB0220118-5	TTACTGTTATTGCCTAAAAA	mkkA
DDB0220118-6	CATAATATAAAATGGCAAAA	mkkA
DDB0220118-7	TATACAAAACAAATCCTTCA	mkkA
DDB0220118-8	GTAAAAATGATAAACCTTGA	mkkA
DDB0220118-9	TCACAATTTAAAAGCATGCA	mkkA
DDB0220118-10	GCAAGGAACGCCATATTGGA	mkkA
DDB0220118-11	ATGGTAGATCATCGGATATT	mkkA
DDB0220118-12	TCATCTAAATTCATAATGAA	mkkA
DDB0220118-13	ACTCTTTGTGTTCTAGTTGG	mkkA
DDB0220118-14	TATCAAGAGTATGTAAACAT	mkkA
DDB0220118-15	CTTAAAGTTTGGGATATAAG	mkkA
DDB0220118-16	GTTGATTATCAACGTCAATC	mkkA
DDB0220118-17	CAATTGTGGGATGCTGAAAC	mkkA
DDB0220118-18	CACTCGCACTAACCACCAAA	mkkA
DDB0220118-19	TTCGATCAAAAAGTTGTCAC	mkkA
DDB0220120-1	TCTGCACAACATTGATTATT	ak1
DDB0220120-2	CCTAATTTAATGCAAACATA	ak1
DDB0220120-3	GTTAGCAAGATGGACCCCAA	ak1
DDB0220120-4	AGGCATAACAATATCCATTG	ak1
DDB0220120-5	CGTAAAAATGATTCTAAATT	ak1
DDB0220120-6	AATGGAAATCAGCAACTTTC	ak1
DDB0220120-7	GAAGTAAATGGATTCGAAAT	ak1
DDB0220120-8	TCATGGTAGTAATGGAGACC	ak1
DDB0220120-9	GTGTTAAGGAAATTGACGCC	ak1
DDB0220120-10	CCACCGCTATAGTTAAAAGA	ak1
DDB0220120-11	TCATCAGTACTACTTTGAAG	ak1
DDB0220120-12	TGATGAAGATCAAAGTGTAT	ak1
DDB0220120-13	TGAAGATCAAAGTGTATTGG	ak1
DDB0220120-14	TGATATGAATATGATGGATA	ak1
DDB0220120-15	TTGATGCAAAACTTGGTAAA	ak1
DDB0220120-16	GAGAAAAGCATTCAGAATGA	ak1
DDB0220120-17	AGATTCCAATGAAGATAGAA	ak1
DDB0220120-18	ACTCTTTAAATTGAAACGTT	ak1
DDB0220120-19	ATGGAGTTGGTAGAGCGTCA	ak1
DDB0220120-20	GAGAATGATTGTTGTAAATT	ak1
DDB0220138-1	AAGTAGAGGACGTTTATATC	lrrkB
DDB0220138-2	AATGATCTTCTTCTTTACTT	lrrkB
DDB0220138-3	GATGAGAAAGAGATTGTTCA	lrrkB
DDB0220138-4	ATATTTGTAAATGCATCCAA	lrrkB
DDB0220138-5	ATTATGTGATAAATCTAAAA	lrrkB
DDB0220138-6	CATGAAATTTGTAGAGAATT	lrrkB
DDB0220138-7	TTAAAAAAGTTTCCAACAAC	lrrkB
DDB0220138-8	TTATAAAGATTACCAGTTGT	lrrkB
DDB0220138-9	AATGGTTCAACACATTCAAT	lrrkB
DDB0220138-10	AATGACGCCACAACCTTATC	lrrkB
DDB0220138-11	CTTAGATAACAAATTGAATC	lrrkB
DDB0220138-12	CAACCAATTCAATTATTTGG	lrrkB
DDB0220138-13	CCAATTCAATTATTTGGAGG	lrrkB
DDB0220138-14	GATGAAGAATAAAGTGATTG	lrrkB
DDB0220138-15	GTAAAGTTTATCATGGTGTT	lrrkB
DDB0220138-16	ATGTTTACAAGCGCCATAGT	lrrkB
DDB0220138-17	TTTGCAATTTGTGTTGCATT	lrrkB
DDB0220138-18	AAAATATAATTCAAGATTGT	lrrkB
DDB0220138-19	TTTAAGTATTTATCATCGTT	lrrkB
DDB0220436-1	GATGATAATACAAAAGATAT	DDB_G0290621
DDB0220436-2	GATAGTGATAAATCAATTAA	DDB_G0290621
DDB0220436-3	TGTTGTTGATCTTTATATAT	DDB_G0290621
DDB0220436-4	ACACCACTATTATCTTTAAT	DDB_G0290621
DDB0220436-5	ATTGATTGAATTCTTTGTAA	DDB_G0290621
DDB0220436-6	ATTACCAAATAATGGATTAG	DDB_G0290621
DDB0220436-7	ATATGGGTACAGCAATGAAA	DDB_G0290621
DDB0220436-8	TTATTACATAATAATTCTGG	DDB_G0290621
DDB0220436-9	TTTCATTTGGTATAATGTTA	DDB_G0290621
DDB0220436-10	CCATTGGACCATTTACCAAA	DDB_G0290621
DDB0220436-11	TAATATATGAATCAATACCT	DDB_G0290621
DDB0220436-12	TGTGATATACCAGGTTTATA	DDB_G0290621
DDB0220436-13	TTATTCGATGAACTACTTGT	DDB_G0290621
DDB0220436-14	AGTAGTAAGAAATCAAATTC	DDB_G0290621
DDB0220436-15	CTATCTTTAATTTCAGATAT	DDB_G0290621
DDB0220499-1	TGTTGAATTGGTGAAATTGT	mps1
DDB0220499-2	GGAGAGAATGAAGATGCAAA	mps1
DDB0220499-3	GTATTCAAAAGATTCCCTCA	mps1
DDB0220499-4	CTCAAGGAGTAAAGAATTTG	mps1
DDB0220499-5	TGTTTATGAATAACTCTTCT	mps1
DDB0220499-6	TTGTTTATGAATAACTCTTC	mps1
DDB0220499-7	TTTGAAGTGAAAATCTTTGT	mps1
DDB0220499-8	CATTTGAAGTTGCAAAAAGT	mps1
DDB0220499-9	AAGTTGGAGTGAAGTTGCAA	mps1
DDB0220499-10	TGGTAGTGGTAAAGTTTATA	mps1
DDB0220499-11	ATATTGTTAGTGTTGGAATT	mps1
DDB0220499-12	CAAAGATTGCAAACTCCGAA	mps1
DDB0220499-13	TGAATTTCATACGTATCTAT	mps1
DDB0220499-14	GCAAATTTCGTCTCGGTTCA	mps1
DDB0220499-15	GCTTTAATCGATACTTCACA	mps1
DDB0220502-1	AAATTAGAAGTTGCAAAGAA	scy1
DDB0220502-2	AGTTCATCTAATAGTTGAAT	scy1
DDB0220502-3	TTTGAAAATGCAATTTCATG	scy1
DDB0220502-4	TGATTGGCAAATTGGTGGAT	scy1
DDB0220502-5	CAAGAATCGATACTATACGA	scy1
DDB0220502-6	AGCATTGCGTATTAATCTAT	scy1
DDB0220502-7	ATGGTTAACTCTTTCAAAGT	scy1
DDB0220502-8	AATAACCGAATACATGAATG	scy1
DDB0220502-9	AATATCAAACTATAGTTTAG	scy1
DDB0220502-10	CACAAGACTCAATGTTAGGT	scy1
DDB0220502-11	CCAACTAAAGTTATACATGA	scy1
DDB0220502-12	TTAGTAGTTGTTTGTTTCTT	scy1
DDB0220631-1	ATATAAGTTATAGTAACCAT	gdt2
DDB0220631-2	GCTTCCCGGGAAATTGTCTA	gdt2
DDB0220631-3	CATAGGATATTTATATATGA	gdt2
DDB0220631-4	CTCCCAGGTATCCTTAGTTT	gdt2
DDB0220631-5	TCAACATTAGATCCATTCAA	gdt2
DDB0220631-6	TCACCAGCATTTATGGATTA	gdt2
DDB0220631-7	ACTATTGAATTAATATCGCA	gdt2
[truncated: 2,583 more rows]
