# Supplementary material for: CRISPR/Cas9-based genome-wide screening of Dictyostelium
Source: Sci Rep. 2022 Jul 2;12:11215. doi: 10.1038/s41598-022-15500-3 (PMC9250498; doi:10.1038/s41598-022-15500-3)
Supplement: Supplementary file 5 — Dataset S4. [file 41598_2022_15500_MOESM5_ESM.xlsx]

## Sheet: Supplementary Data 4
No.	Gene name	gRNA sequence	96-well position	gRNA ratio in 1-well
1	DDB_G0293204	TTATGGTATGCTTATGTAAT	A01	1
2	keaA	TATCACCACATATTCTGCAA	A02	0.707182
3	DDB_G0289991	TGATAACAGTCAATCACCAG	A02	0.292818
4	DDB_G0281675	CATGTATTTAGTTGTCCATC	A03	1
5	sfbA	AACACCAACATGCAAGTGAC	A04	1
6	DDB_G0282701	CTAGTCATATTCTTACTAAT	A05	1
7	DDB_G0286635	AAAGAGAACCAATCAATTAT	A06	1
8	DDB_G0291386	TATGGACAATATCAACAACA	A07	1
9	pyr56	GGTACACCACATACTAATGC	A08	0.773672
10	DDB_G0284119	GGTTGGATTACATTAATTAT	A08	0.0923788
11	DDB_G0293212	GATGATGAAATTGATTTAGT	A08	0.0785219
12	DDB_G0270710	GGTGGAGATGTACAATTTCG	A08	0.0554273
13	prosc	CTCAAGCTACAAGAATATAA	A09	1
14	DDB_G0276793	GTTTGGTGTTTGTATTCCAA	A10	1
15	DDB_G0277795	CCAAATCCAAGTGGACTACA	A11	0.672811
16	DDB_G0271162	ACGATAACATTCCTCTATTT	A11	0.327189
17	prmt1	ATGATATCGACTTTATCAAC	A12	1
18	DDB_G0284617	ACAATTGGCCATTCTTGAAT	A13	0.721429
19	DDB_G0287027	AGAACCAATTGAAGATGTTT	A13	0.278571
20	DDB_G0294619	ATGAAGAATATAACTCTTCT	A14	1
21	nagB1	CATTGCATCAGAGATTGTTA	A15	1
22	DDB_G0282241	CCAACTGTATATCTATCTAA	A16	1
23	DDB_G0277525	TAACAACCTACAGATACAAT	A17	0.726817
24	DDB_G0280591	TATCATTTCCCTTACAGTAG	A17	0.170426
25	DDB_G0287037	ACATAATCTACAAGTCCAAT	A17	0.102757
26	DDB_G0279523	ACAAGTTGCAGCAAATTCTT	A18	1
27	DDB_G0284917	GTTACAATATAGTTATGAGA	A19	1
28	DDB_G0274169	GATAAATCACCATCTTGTAA	A20	0.74359
29	atg1	TGTCGATGTTTGTAGATTAG	A20	0.25641
30	DDB_G0281615	GATATATACACATACTTTGG	A21	1
31	DDB_G0280425	ATGAAACATTCTTTGGAACA	A22	1
32	vps33	CAATGCATATATTTAACTTC	A23	1
33	DDB_G0293822	TTATCAGAGATACAATCATT	A24	1
34	piaA	TTTGGTGGTAATGCTATAAA	B01	1
35	DDB_G0290347	TTCATATCATGGCGGATTAA	B02	1
36	DDB_G0285909	TTGATTCACTGTATTCTTCG	B03	1
37	DDB_G0281291	AAATATTACAACATGAGTCA	B04	0.932735
38	DDB_G0270980	ATATTTCATCACGTCATACA	B04	0.0672646
39	DDB_G0280561	GAAGTAATTGACCCAGTAAC	B05	0.734066
40	DDB_G0276259	GAAACATCAGATGTAGTATT	B05	0.265934
41	rab21	CATTTAATGACTCAACACGC	B06	1
42	DDB_G0270056	TTTAAAGTTGTGTTTGTAGG	B07	1
43	DDB_G0281733	CAAGAGGATGAGAATCTTCA	B09	0.69145
44	DDB_G0278073	TCAATTTCATTGACACCATG	B09	0.30855
45	zplE	TGAAATTCTTCCGCTGCATC	B12	1
46	psmA4	ACCAATTGTTCGACTGGCAT	B13	1
47	hemE	GGTCTTCAATGGTTCTGATT	B14	0.428986
48	DDB_G0282577	AATTGAATCAGTTGAATGGA	B14	0.37971
49	DDB_G0276557	GATTACCATATTTGTAAATC	B14	0.191304
50	timm17	TCAGTTCAAGCAGCCGCCTT	B15	1
51	galE	TCATCAAGTGCCACAGTTTA	B16	1
52	DDB_G0270718	TGCCGTTAAATTTGAAGTGT	B17	1
53	DDB_G0284701	ATTAGAGGATTTGGAGAATG	B18	0.473684
54	DDB_G0284201	TTAAGACTTTATAGTTCAAC	B18	0.223684
55	pgmB	AGAATTCAATTTGGTACAGC	B18	0.207895
56	prkag	ATAGAACAATCTGAAGGAGT	B18	0.0947368
57	ncstn	ATCATCTCAATCATCGATCG	B19	1
58	DDB_G0272464	TATAAGAAGTAACATCCAAA	B20	1
59	DDB_G0285517	AGTGAACATGATGATATCAA	B21	1
60	DDB_G0268234	CCAAGTAATGTTGGAAATAG	B22	1
61	DDB_G0289221	TATAATGATCAACCCAGTCA	B23	1
62	smp3	GGTGATTGGAAATATTCATC	B24	1
63	gpaL	TTATTAGGTAGTGGTGAATG	C01	1
64	DDB_G0293284	TTGGATATGTTTCACAATAT	C02	1
65	DDB_G0269936	AAGAAACAAGATTGATGAAT	C03	0.73743
66	DDB_G0281637	ATGAGAATGAAATTGCATTT	C03	0.26257
67	DDB_G0279255	AACAACAATAGTAGAAGTTT	C04	1
68	DDB_G0268230	AATATTATACCTAGCATTTC	C05	1
69	DDB_G0288243	AACAATTTCATAATTGTTGC	C06	1
70	DDB_G0284631	GGCTTCTTTACCAACACGGT	C07	1
71	aqr	CCACTGTTGTTTACTTAATT	C08	0.39899
72	DDB_G0269450	AAAGATAGAGTTATATGGGC	C08	0.340909
73	DDB_G0284459	ACGATGATGAATGTTGATCT	C08	0.156566
74	DDB_G0268914	AAAGATGGTAACAATTGTAG	C08	0.103535
75	pks21	AACAAAGAAATTGCAATTGT	C09	1
76	culB	AATGGTTCACAATATGGTTG	C10	0.722543
77	abcC7	ATGAATGCTCTAAGACATAA	C10	0.202312
78	DDB_G0270772	CACACTTTCCCACCATTAAG	C10	0.0751445
79	smtA	ATTGTTCTTACGGGCTTGGA	C11	1
80	acat	CCCAATGCACATTGACGTGC	C12	0.602041
81	DDB_G0280075	AAAGATGAATCTAAATCAAC	C12	0.397959
82	DDB_G0286749	TCACCATTAATATCATTCCC	C13	1
83	gcdh	GATGGCAAACGCAGTAGAGA	C15	1
84	DDB_G0268434	ACACAAAGATGTAATAGTTT	C16	1
85	DDB_G0277709	GGCATAATCAAGACATACAT	C17	1
86	abcC5	GAAACATCATCATTTACATA	C18	1
87	DDB_G0279279	CCTATATCTATCAGTTCTCT	C19	1
88	ap1s2	TCAAGATTTACAAGAGAAAT	C21	1
89	DDB_G0284943	GATTCAAATAGCGTTAGTAA	C22	1
90	DDB_G0279943	TATAGGCCATACATAAACCG	C23	1
91	DDB_G0280377	ATTAGTCGAAATTGATGAAA	C24	1
92	DDB_G0278227	CCTGTACTACCTGTATAAAC	D01	1
93	adcA	ATGCACTTTCTTTATGGTGA	D02	1
94	rpl6	GCGGTGCTTCTGATTTCGGC	D03	1
95	DDB_G0282673	AATGAGGAGAGAGAAATAAT	D05	1
96	selk	CCACTAACGTATGTAGGTTT	D06	1
97	DDB_G0289739	TACAACGATTGAACATTTGT	D07	1
98	DDB_G0290177	TTCAAAGCTGACACAAATCA	D08	1
99	iptA	CCCTGGTTCTACCAATAAAT	D09	1
100	DDB_G0285899	ACTTGACGGAAATAAGTTAA	D10	0.412698
101	DDB_G0267942	TTATTTGAATCATGACTGAT	D10	0.222222
102	uduA3	AGCACAGGCTCTGTTGCAAA	D10	0.208617
103	rasG	TTGTTACCAACGACAATCAT	D10	0.156463
104	DDB_G0285613	AAGTTCATCTTTATTTGGTT	D11	1
105	DDB_G0270268	GTTGTATATATATGGTGTAT	D12	0.828283
106	mmgt	AAATGAGTTGATGCTTTAAT	D12	0.171717
107	DDB_G0289245	CAATCATCAGCAGCTAAATC	D13	1
108	prosc	GAAATTAAATGGCATTTCAT	D14	0.6
109	DDB_G0285611	TCATACATTGATCTGGCTAT	D14	0.4
110	DDB_G0287195	ATAACTGATGGTTGAATAAT	D15	1
111	ecmC	AGAACTACATGTTGTTTCAT	D16	1
112	DDB_G0292350	TCAGATAATTTCACAAGCAG	D17	1
113	gcdh	GATGGCAAACGCAGTAGAGA	D18	1
114	DDB_G0283513	GCAGCAGTTGTTGTAGTTCC	D19	1
115	DDB_G0282563	AGGGTAATTTCTTGATAAGA	D21	0.931579
116	DDB_G0277481	AATTGGAATCGATGCATATT	D21	0.0684211
117	DDB_G0285187	CGAGGACCACTTGATACATC	D22	1
118	tgrC2	TCAAATGAACACTCTTCAAC	D23	1
119	DDB_G0274511	TATTCAATATAGTCAGGGAT	D24	1
120	grxA	AAACCTGCTTCTTGGAGTAA	E01	0.795455
121	DDB_G0272979	CCTAAATCTGAGCATACACT	E01	0.204545
122	cniB	CAAATTGTAATATCGAAACC	E02	1
123	atg8b	TGACCATATTTGATGGTGCA	E04	1
124	ccdc25	CCCATATAACAAATATATTC	E05	1
125	DDB_G0293054	GCGAGTTATTCTTTAAAGTT	E06	0.498891
126	cbpI	GCAACCTAGTTCATCAAGTT	E06	0.268293
127	DDB_G0271290	AAACTCCACATATATGGTGG	E06	0.232816
128	mcm8	CCGCAATTGGATGAGTTAAT	E07	1
129	gpaH	GATAAATATCTTGTACAAGC	E08	1
130	atg7	TTAAACTCTAAACAAAGGAA	E09	0.4375
131	DDB_G0275099	AAGATAGACACAAATCTGAA	E09	0.338235
132	ecmL	TGAGAATACCGTTTGGTAAA	E09	0.139706
133	DDB_G0293822	TGTTTCCAATTTCCACTATT	E09	0.0845588
134	DDB_G0282337	CGCTAGAAATTTACCAAATA	E11	0.724466
135	DDB_G0285613	AAGTTCATCTTTATTTGGTT	E11	0.180523
136	mrrA	ATTAGCAATCGGATCATTAA	E11	0.0950119
137	amfr	GAATATTTATATACCGATAC	E12	0.508772
138	DDB_G0275233	AATAAACAATCTGAATCCTC	E12	0.298246
139	gpr89	GAAGAAATAGTGAAATTTGA	E12	0.192982
140	adcF	ACAATACTATTTCTTCTTTG	E13	1
141	DDB_G0277161	GTAATAGTAGCTGCTTGATC	E14	1
142	eIF2a	ATTGTAATTTGCAATAGTGA	E15	1
143	tmem170	TTAAGTGCAATCTACGTTTC	E16	1
144	DDB_G0291326	GCATATGCAACAATTATATT	E17	0.59751
145	DDB_G0268180	TCATTACCACATAAACTTAT	E17	0.40249
146	DDB_G0292236	TTAACGTTACCAACTACTCT	E18	1
147	DDB_G0290255	GTAATAATGAAAGGTTGTTT	E19	1
148	DDB_G0293312	ATGAAATCAATCAATGTTCG	E21	1
149	kinX	CCAAATGTAATTCAATTTGT	E22	1
150	med19	TGGTCAACAAGATGTTAATA	E24	1
151	DDB_G0287711	CTTTACCTGCTTCATCTGGT	F01	0.378571
152	DDB_G0293938	AGAAGAAATTCATATACACA	F01	0.328571
153	DDB_G0282865	ATTGATGAAGAATTTGATGA	F01	0.292857
154	DDB_G0268842	TATTGGATGTGGAAATTAGT	F02	1
155	DDB_G0274357	CTTCATCCCATTCGTTGAAA	F03	1
156	DDB_G0286983	GAAGGATCAAATATTTCATA	F04	1
157	ponK	TTTGAAGAATTTGATGGTGA	F05	1
158	zplD	AGTCATGTACATTTATCACA	F06	1
159	nipsnap	ATGACAGACAAATGAATGAA	F07	1
160	DDB_G0278439	GTAACATTAACTTTAACACT	F08	0.964736
161	DDB_G0289575	TTCAGTAGGTACTAAATCCA	F08	0.0352645
162	gpaL	TTATTAGGTAGTGGTGAATG	F09	1
163	mvd	TTTACATTGGCACAAATGTA	F10	0.396246
164	DDB_G0284055	ATAAAGTACAGCAGTTCTTT	F10	0.342023
165	DDB_G0279119	GATTACATTATCTCAATTCA	F10	0.261731
166	DDB_G0268624	CCAATAAAGAGTATACCAAG	F11	1
167	DDB_G0283807	AGTACTTATAGTTAGTATTG	F12	0.655678
168	DDB_G0276549	TTTGAAATTGCTTGTGAATT	F12	0.344322
169	DDB_G0274261	AAATGGTAGTCAAATTTGTA	F13	1
170	DDB_G0284955	AATGATAACACTGAAACAAT	F14	1
171	aplR	AATACTTGTTTAATGACAGT	F15	1
172	abhd	CCATGATTAATTACAATTGT	F16	1
173	DDB_G0275203	GTTGGGCAAAGATAATTATC	F17	0.505
174	DDB_G0275529	CATATTGATTTCCATTGGGT	F17	0.495
175	melA	TTTGGCAGTGTTCATGATAA	F18	0.364929
176	DDB_G0279473	GAACAACTATATTGACACAT	F18	0.364929
177	htrA	TCTCTAATGGTAATTCAGAT	F18	0.270142
178	DDB_G0280437	GTATAAGAATCTTCAATTGT	F19	1
179	DDB_G0283837	TCTGTGAATACTTTATTGTT	F20	1
180	aatB	ACTCTGGAATACCATCGATT	F21	1
181	netD	ATGAAAGAGAGGATTGCAAG	F22	0.53144
182	mybB	ATAATGCTTGTGGAATCATT	F22	0.46856
183	DDB_G0281413	CAACCATTACATTTATTTGA	F23	1
184	DDB_G0284497	ATTGCCAATGAATTAAACTC	F24	1
185	dtfA	GGCGGTGATACAATTTGTGG	G01	1
186	panC	ACAATGGGATATTTACATAG	G02	1
187	trfA	AACACAACAACAACAAGCTA	G03	1
188	DDB_G0287169	ATTAAACAAGCTTATTATCG	G05	1
189	DDB_G0274173	CCATTTGGGCATTGAATTGG	G06	1
190	wdr4	ATAGTAATTTCATTGCATAC	G07	1
191	DDB_G0295767	CGTGGTGGTGTAGGTGGCAA	G08	1
192	cshA	ACAGTTACAGATAATAGAAA	G09	1
193	fslB	AATTTGAACAAGTTGCTGTT	G10	0.797619
194	DDB_G0274723	TCAAATAATGATAGCAGCAT	G10	0.202381
195	DDB_G0282611	ATTCTTTACAAACGGTTGAA	G11	0.502174
196	DDB_G0269882	GGAAAGGCTTTATTTGTACA	G11	0.497826
197	DDB_G0281431	TGTAATGATAATGTTAAGGT	G13	0.875
198	ndufv1	TTTAGGTAATCGTGTTAAAT	G13	0.125
199	dhcA	AATGTTGATTCACCAACTAG	G14	1
200	DDB_G0279987	TGATAGAATTGGTATACCAA	G15	0.48227
201	DDB_G0277541	ATGAATCTGCTATTCCATTA	G15	0.375887
202	DDB_G0279251	AAGACACATTAACAATATCA	G15	0.0957447
203	DDB_G0270586	GAATCACTATTTATGACTAA	G15	0.0460993
204	DDB_G0270742	GGTTGGTACTGTGAATTTCT	G16	0.777143
205	DDB_G0291344	CACCAGTCGATCAACTTCGT	G16	0.222857
206	DDB_G0279421	CCATGAAACTGGTATAGAAA	G17	1
207	DDB_G0277541	AGTTACTAATATCACTGAAA	G18	1
208	gefD	AAAGTTGATGCAACATAACA	G19	0.543788
209	DDB_G0269968	GGTACAATCACTCCATAAAT	G19	0.456212
210	DDB_G0269256	ACCGTTGACACCATATAACT	G20	1
211	lzic	TATGACATTAGTATCAGAAT	G21	1
212	DDB_G0270196	GTACTTGTTGCATCAACATT	G22	1
213	sqrdl	TTAACCCAAGTTGCACCTTT	G23	1
214	pdx2	ATATTCAATTATTGTCCAAG	G24	1
215	DDB_G0270694	TATCTCCAATGTATAACTCT	H01	1
216	maf1	CTACTTGTACTATTTGACAT	H02	0.754902
217	vps11	CATCATGACCAACTGAAGAA	H02	0.245098
218	ddx41	CTTTGTGATTGTTGATAAAT	H03	1
219	DDB_G0285517	AGTGAACATGATGATATCAA	H04	1
220	catB	GATACAGTTCGTGACGTTCA	H05	0.681818
221	DDB_G0270584	TATTCTTGTGGATTTATGTA	H05	0.318182
222	DDB_G0269078	AAGACAGGGTGGAAATTGTA	H07	0.934251
223	DDB_G0268542	GTTAGTGATGGTGTTAGTGC	H07	0.0657492
224	DDB_G0269850	ATCAACTGTGTTCATAGGTG	H08	1
225	DDB_G0288001	CATTGCATGAATAAACTACT	H10	1
226	DDB_G0272442	TTGCTCTGATTTCACCATGG	H11	1
227	roco9	AGTATCTTCATTTGATCTTT	H12	1
228	DDB_G0271966	CCAAGCTTAATCTACACAAA	H13	1
229	DDB_G0272720	GGAGCACCCATAACGACTTG	H15	1
230	ftcd	AAAGCAATCAGAGATACAGC	H16	1
231	iliH	CAATTAAATATGGTACCGAT	H17	1
232	cyp513A3	AATGGGTAATATTGATACAG	H19	1
233	sid1	GGAGGAACAATGATCGATTT	H20	1
234	rpc9	TGTACTTCAACTTCTGATGA	H21	1
235	DDB_G0286271	CTTGACTACTTTGATTGATT	H22	0.772321
236	DDB_G0268690	ATTTAAGGTTGATGATGATG	H22	0.138393
237	DDB_G0285577	TTAATCTTTCCACTAGAATC	H22	0.0892857
238	lst8	TCATAATCTCTTTGACATCC	H23	1
239	acaA	ATTGCATGATCATTAAACAT	H24	1
240	pkcA	ATTAATGGTACTATTATCAT	I13	1
241	shkA	ATCAGACATTGAAGGTGTAT	I14	1
242	mrkC	ATTTGCATGACAATACTCTA	I15	0.51773
243	fnkE	CATTCTGAAAGAGATGATAA	I15	0.48227
244	dhkA	TCAACAGCTAATTCTAATGG	I16	1
302	yakA	TCAAGAATCGTTGAGATGCG	L15	1
246	pkaC	TACAATGAATGGATGATGAA	I18	1
247	fhkA	AATGGTGATAAACTTTGTTT	I19	1
248	vps15	TCTGTATTAAATTCTTCAGT	I20	0.358247
249	DDB_G0280131	GAACTATTTCCATTTCCATT	I20	0.337629
316	yakA	TCAAGAATCGTTGAGATGCG	L22	0.810345
251	ndrD	TATCTATGATTATGACTAAA	I21	0.602484
252	pkaC	TGCCATGAAGTGCTTAAACA	I21	0.397516
359	yakA	TCAAGAATCGTTGAGATGCG	N22	1
254	mekA	TGAAACTATATATGGATAAG	I23	0.591892
255	Control	ATCTGTCCTAATTCGGATCG	I23	0.216216
245	yakA	GATTATACTCTGAATTACCA	I17	1
257	DDB_G0271682	CCAATGAATCTTACAGCAAG	J13	0.539519
258	dokA	AATTAATGGATTGAAAGCTT	J13	0.460481
259	DDB_G0292350	TGATTAGTACGATGAATTGA	J14	0.667732
260	dnapkcs	TTCAAACCAACATGAGCTAA	J14	0.201278
261	DDB_G0268642	ATTCTATGGGTATGATTCAT	J14	0.13099
262	snfA	ATTACCACCACATGAGATTA	J15	1
263	mrkB	ATGTGTTCAATCAATTGAAT	J16	0.531915
264	DDB_G0272797	AATAATTCTTATTTGTTTGC	J16	0.199468
265	casK	GAGTTGTAAAGACTGACAAT	J16	0.159574
266	fnkD-1	TCCTGAAAGTATTCATACAT	J16	0.109043
267	ndrC	AAAGGTTCATTAGTTAGACA	J17	1
268	roco6	TCTCCAATATATGATTGCCT	J18	1
253	yakA	GATTATACTCTGAATTACCA	I22	1
270	DDB_G0279831	CCAGTTGACCAAATATCAAC	J19	0.288321
271	ifkA	TTATCAATGAAAATATTGGC	J19	0.0985401
314	yakA	GATTATACTCTGAATTACCA	L21	0.357143
273	snfA	TCACCCATAATCTCATGTGG	J21	0.770548
274	lvsG	TCAATGAATAAATGGATCAA	J21	0.229452
364	yakA	GATTATACTCTGAATTACCA	O14	0.807292
276	ndrD	TTCCAAAAGTTGACAGCCAT	J22	0.4531
277	dhkG	CCAAAGTTATGTTTAATCGT	J23	0.548387
278	DDB_G0272282	ATCACTGGTATCATTCCTGT	J23	0.451613
279	tor	GCATATGTGGATACATTGAT	K13	0.798319
280	DDB_G0281331	CCCTATATCGTCTCCTATCA	K13	0.201681
281	mrkC	AAAAATAGGATAATGCATGT	K14	0.520362
250	yakA	ATTGTGCATCAATTGATATG	I20	0.304124
283	DDB_G0277539	TTTCAAGAATTGGATTTAAT	K15	0.539216
284	dhkM	AGTATAAAGGCAACCTATGA	K15	0.431373
285	pats1	TCTAACAATGAAATTAAATG	K15	0.0294118
286	tor	AATCACGTCTTCGTTTACAA	K16	1
287	DDB_G0268078	TCTAAAAGTTTGACAATATT	K17	1
256	yakA	ATTGTGCATCAATTGATATG	I23	0.191892
289	pkaC	TGCCATGAAGTGCTTAAACA	K19	0.533333
290	DDB_G0293276	TAATAGTTGTATTGATTCAT	K19	0.466667
269	yakA	ATTGTGCATCAATTGATATG	J19	0.613139
292	dhkG	AAATTACCTTGATAAACAAT	K20	0.266667
293	DDB_G0276527	AAAGATTGTATTGATATCAA	K21	1
294	pkaC	TGCCATGAAGTGCTTAAACA	K22	1
295	dhkL	TTTGATTTATATAGATGTGG	K23	0.578125
282	yakA	ATTGTGCATCAATTGATATG	K14	0.479638
297	DDB_G0278521	AAGTGAAATTAAATCCAAAT	K23	0.210938
298	mkcB	CACCATATGCATTGGTGTCG	L13	1
291	yakA	ATTGTGCATCAATTGATATG	K20	0.733333
300	gdt8	TTATTCAAGTCAGAATCTCT	L14	0.344156
301	DDB_G0279831	CCAGTTGACCAAATATCAAC	L14	0.188312
299	yakA	ATTGTGCATCAATTGATATG	L14	0.467532
303	gefX	TCAAAAATGATGCTTCAAAA	L16	1
304	tor	AATCACGTCTTCGTTTACAA	L17	0.968116
305	ndrD	TCTTATGATTATTGGTCATT	L17	0.0318841
306	DDB_G0267566	AAGGGAAAAGTATTGGTTAA	L18	0.6618
307	roco11	TTAACAAAAGCGTGTACAAC	L18	0.3382
308	roco11	AAGAGATTAAAGAAAAACTA	L19	0.707006
340	yakA	ATTGTGCATCAATTGATATG	M20	1
310	DDB_G0283065	ACCAATTTATTAGCAGATTC	L19	0.0700637
311	tsuA	TCTTGGTGATGGTGATGGAC	L20	0.909677
349	yakA	ATTGTGCATCAATTGATATG	N15	1
313	pats1	TAGTTCAGCTTCGTCAGTGA	L21	0.378571
374	yakA	ATTGTGCATCAATTGATATG	O20	1
315	rckA	ATTCCAAATATGGTGATGAA	L21	0.264286
377	yakA	ATTGTGCATCAATTGATATG	P14	1
317	DDB_G0280131	TGATCTGAATCTTTGAATGT	L22	0.189655
318	DDB_G0283065	ATCAATATATTGGTTCCAAT	L23	0.41573
319	vps15	TTCAAGAAAGTGATAATCAA	L23	0.269663
380	yakA	ATTGTGCATCAATTGATATG	P17	1
321	DDB_G0281745	CTTGTGTTGGCACTGAAATT	L23	0.157303
322	dhkA	AATGAAGTGGCAAGTAATCT	M13	1
323	pkaC	GCGGTCGATTGGTGGGCACT	M14	1
391	yakA	ATTGTGCATCAATTGATATG	P21	0.535211
325	kxcA	TCACAAATAAAGAATCAATA	M16	0.247863
326	dhkJ	ATAATCATGCTTATTAGTGG	M16	0.228327
327	dokA	AAAGAACTAGTCGCGTTGAT	M16	0.206349
328	DDB_G027753	TACCAAAGTCTGGCATGGAA	M16	0.141636
329	gbpC	ATTAAACTAAATATACTTGG	M16	0.115995
330	irlE	TAGGTCGACCTTTGGTTTGT	M16	0.0598291
331	dhkJ	ATAATCATGCTTATTAGTGG	M17	0.340611
332	tor	AGAGCATTGGAATGGTTAAG	M17	0.213974
333	roco7	TTTGGTACCATACCTCTCAA	M17	0.179039
334	dhkH	TGATTGTGAAATTACAGAAG	M17	0.152838
335	rckA	TAAAGTGGTTGGATCAGTAA	M17	0.113537
336	snfA	ACTTCAGGTGCAGCGTAATT	M18	0.652893
337	vwkA	GAATCAAAAACAAAGCCATC	M18	0.231405
338	roco5	TCAATGGGTTAATCGATTGT	M18	0.115702
339	pkaC	GCGGTCGATTGGTGGGCACT	M19	1
309	yakA	ACCAATAATTTATTAAGTGG	L19	0.22293
341	DDB_G0288795	GCTATAGTAAATCGGTGGAC	M21	1
342	pkaC	GACTGTTGTTGTTGTCTGAT	M22	1
343	DDB_G0280131	CATTGAATAGCTCTGGTGCA	M23	0.471264
344	DDB_G0276461	GCATCAATCTCTTCTTCAGG	M23	0.293103
345	tsuA	TCAGTGTTATTCAATGTTAA	M23	0.235632
346	dhkA	AATGAAGTGGCAAGTAATCT	N13	1
347	DDB_G0278521	AAGTGAAATTAAATCCAAAT	N14	0.581395
348	lrrkB	CATGAAATTTGTAGAGAATT	N14	0.418605
378	yakA	ACCAATAATTTATTAAGTGG	P15	1
350	pyk3	TATTGGTACATGAATTTAAT	N16	0.651934
351	pats1	AAAATGTTCAGTACCAACTT	N16	0.23895
352	cdk7	AGAAAGATTTGTTCTGCTTT	N16	0.109116
353	pkaC	TGAGTATGTCGCAGGCGGTG	N17	1
320	yakA	TTGGAATCCCTCACCAACCG	L23	0.157303
355	pkgB	GCTGCATAAATCTTTACTCT	N19	1
356	DDB_G0268876	ATCATCCATATTGATTGATT	N20	1
357	pkaC	GACTGTTGTTGTTGTCTGAT	N21	0.848039
358	pats1	ATGGTATTGCAATCGATCAA	N21	0.151961
288	yakA	TGAGGTGAATTTGGGTATAT	K18	1
360	rckA	GATAATTTAGCAAGGTGTTT	N23	0.768595
361	DDB_G0290859	CATTCTTTGAAGGTATTAAT	N23	0.140496
362	mkcB	TCAGATACAAATTTCTTTCT	N23	0.0909091
354	yakA	TGAGGTGAATTTGGGTATAT	N18	1
275	yakA	TAAGGTGGATAAATGTTAGT	J22	0.5469
365	DDB_G0287001	TGTTACAACATTTAATTCAT	O14	0.192708
366	dhkG	TTACATTTAGCATCTTGTAT	O15	0.944984
296	yakA	TAAGGTGGATAAATGTTAGT	K23	0.210938
368	DDB_G0291516	ATCAACCAACAAAATATGAA	O17	0.572895
369	pkaC	GACTGTTGTTGTTGTCTGAT	O17	0.361396
370	ireA	ATAAAATCAATGTCAAAAGA	O17	0.0657084
371	abkC	CAATGGATTCATTAGTGAAT	O18	0.676056
372	dhkM	TCAGCAGTGAGAGCGATAAT	O18	0.323944
373	abkA	TTGGATCATCTTGAAAGAGT	O19	1
312	yakA	TAAGGTGGATAAATGTTAGT	L20	0.0903226
375	DDB_G0279719	GAATACAGAGACTTGGGTGT	O22	1
376	mps1	GCAAATTTCGTCTCGGTTCA	P13	1
324	yakA	TAAGGTGGATAAATGTTAGT	M15	1
272	yakA	AATTAGATCCAAATGAAAGA	J20	1
379	DDB_G0292550	TGAGTGCTACTCAAAATATT	P16	1
367	yakA	AATTAGATCCAAATGAAAGA	O15	0.0550162
381	fnkE	TGTATCTTTGATTAATGGGT	P18	0.5363
382	scy1	CCAACTAAAGTTATACATGA	P18	0.166276
383	dnapkcs	TGAATCATTTGAAAAACTAA	P18	0.105386
384	gdt9	AACAAGAATACCAATTGTGT	P18	0.103044
385	snfA	ATGAAATTAGAAATCATCCA	P18	0.088993
386	scy2	TGAAGCACTCTCAAAGAAAT	P19	0.558824
387	DDB_G0277165	GTAGTAGTCCAAAGAAATCT	P19	0.441176
388	DDB_G0293292	AACCATAGGGCTCATATCTA	P20	0.389344
389	mps1	CAAAGATTGCAAACTCCGAA	P20	0.389344
390	lvsG	CAAATGTGGTTAGGATTAGA	P20	0.221311
363	yakA	GATTGGTGGAGGAAAGAATA	O13	1
392	mkcC	CCATACCATCCAAGTCATAA	P21	0.312207
393	dhkD	ATTTGAAGATGGTTATTCAA	P21	0.152582
394	dhkG	AAATTTGTAGTTATTGCAGT	P23	1
