# Supplementary material for: CRISPR/Cas9-based genome-wide screening of Dictyostelium
Source: Sci Rep. 2022 Jul 2;12:11215. doi: 10.1038/s41598-022-15500-3 (PMC9250498; doi:10.1038/s41598-022-15500-3)
Supplement: Supplementary file 6 — Supplementary Table 2. [file 41598_2022_15500_MOESM6_ESM.xlsx]

## Sheet: Supplementary Table 2
Supplementary Table 2. List of under- or over-represented genes by CRISPR screens for cell growth.
ID	Num	Neg|Score	Neg|P-value	Neg|FDR	Neg|Rank	Neg|Goodsgrna	Neg|LFC	Pos|Score	Pos|P-value	Pos|FDR	Pos|Rank	Pos|Goodsgrna	Pos|LFC
tra1	69	2.34e-15	4.98e-06	0.000158	1	51	-1.2401	0.99717	0.9972	0.999995	269	0	-1.2401
atr1	47	2.36e-13	4.98e-06	0.000158	2	41	-1.3139	0.99977	0.99978	0.999995	280	0	-1.3139
tor	36	5.34e-11	4.98e-06	0.000158	3	31	-1.0886	0.3552	0.35744	0.999995	67	0	-1.0886
DDB_G0278535	13	1.42e-08	4.98e-06	0.000158	4	13	-2.3818	1	1	0.999995	285	0	-2.3818
roco5	42	3.73e-08	4.98e-06	0.000158	5	32	-0.71348	0.96769	0.96828	0.999995	246	0	-0.71348
dupA	37	2.05e-07	4.98e-06	0.000158	6	29	-1.3905	0.4593	0.46093	0.999995	88	0	-1.3905
abkC	10	3.98e-07	4.98e-06	0.000158	7	8	-2.4497	0.87681	0.87799	0.999995	206	0	-2.4497
gdt1	25	6.75e-07	4.98e-06	0.000158	8	22	-0.78335	0.99978	0.99977	0.999995	281	0	-0.78335
bub1	20	1.14e-06	3.49e-05	0.000663	9	18	-1.4585	0.86306	0.86296	0.999995	197	0	-1.4585
dst1	11	1.36e-06	4.98e-06	0.000158	10	10	-1.4874	0.95237	0.95265	0.999995	240	0	-1.4874
gefX	14	1.43e-06	2.49e-05	0.000546	11	13	-1.4149	0.99136	0.99172	0.999995	260	0	-1.4149
irlD	23	1.45e-06	2.49e-05	0.000546	12	20	-1.0889	0.8995	0.90006	0.999995	212	0	-1.0889
DDB_G0282963	26	1.91e-06	2.49e-05	0.000546	13	22	-0.94953	0.9096	0.90914	0.999995	217	0	-0.94953
atg1	10	2.12e-06	1.5e-05	0.000426	14	8	-1.2975	0.86756	0.86854	0.999995	200	0	-1.2975
prpf4B	12	2.49e-06	4.49e-05	0.000799	15	11	-1.4991	0.999	0.99901	0.999995	275	0	-1.4991
vps15	29	2.68e-06	5.48e-05	0.000868	16	21	-1.1162	0.92186	0.92038	0.999995	224	0	-1.1162
spkA-1	10	4.89e-06	3.49e-05	0.000663	17	10	-1.7776	0.99959	0.99961	0.999995	278	0	-1.7776
taf1	35	6.48e-06	0.0001246	0.001691	18	29	-0.71274	0.77023	0.7695	0.999995	165	0	-0.71274
dyrk1	13	6.87e-06	7.48e-05	0.001065	19	12	-0.64951	0.9696	0.96902	0.999995	247	0	-0.64951
pakA	18	7.43e-06	7.48e-05	0.001065	20	16	-0.86594	0.99697	0.99671	0.999995	267	0	-0.86594
DDB_G0282429	5	7.51e-06	5.48e-05	0.000868	21	5	-2.8214	0.99969	0.9997	0.999995	279	0	-2.8214
phg2	21	1.21e-05	0.00021431	0.002443	22	16	-1.3617	0.55761	0.55871	0.999995	108	0	-1.3617
drkD	19	1.79e-05	0.00020435	0.002427	23	16	-1.1351	0.99892	0.99892	0.999995	274	0	-1.1351
ndrB	8	2.53e-05	0.00016447	0.002131	24	8	-2.7271	0.9972	0.99719	0.999995	270	0	-2.7271
irlC	22	2.73e-05	0.00028409	0.003114	25	19	-0.87387	0.85768	0.85839	0.999995	196	0	-0.87387
mps1	15	2.83e-05	0.00033393	0.003282	26	11	-1.0044	0.99452	0.99465	0.999995	264	0	-1.0044
cdk11	5	3.13e-05	0.00018441	0.002285	27	5	-1.5294	0.99997	0.99996	0.999995	284	0	-1.5294
pdkA	10	3.77e-05	0.00033393	0.003282	28	9	-1.4918	0.5055	0.50694	0.999995	91	0	-1.4918
dyrk2	14	4.54e-05	0.00051336	0.004877	29	14	-1.4684	0.99995	0.99998	0.999995	283	0	-1.4684
irlA	21	6.13e-05	0.00088218	0.007857	30	19	-0.85096	0.99792	0.99817	0.999995	272	0	-0.85096
cak1-1	6	6.4e-05	0.00032396	0.003282	31	6	-2.4875	0.99934	0.99934	0.999995	277	0	-2.4875
pkbA	7	0.00012644	0.00074262	0.006827	32	7	-2.5948	0.99635	0.99668	0.999995	266	0	-2.5948
roco9	50	0.00014423	0.0024073	0.016942	33	38	-0.41849	0.89084	0.88926	0.999995	208	0	-0.41849
zakA	18	0.00014901	0.0015899	0.013327	34	15	-0.59565	0.99992	0.99992	0.999995	282	0	-0.59565
lvsG	33	0.00017219	0.0023176	0.016942	35	26	-0.56934	0.079599	0.078115	0.999995	20	0	-0.56934
DDB_G0292350	18	0.00017328	0.0018092	0.014402	36	13	-1.1281	0.85082	0.85089	0.999995	194	0	-1.1281
dhkD	23	0.00019119	0.0021681	0.0167	37	15	-0.60493	0.022351	0.022393	0.834065	5	1	-0.60493
pakC	7	0.00023344	0.0012809	0.011062	38	5	-2.1947	0.93025	0.93046	0.999995	228	0	-2.1947
DDB_G0269628	11	0.00025392	0.0024173	0.016942	39	9	-1.1718	0.55663	0.55745	0.999995	107	0	-1.1718
cdk9-1	10	0.00028624	0.0024372	0.016942	40	9	-1.4521	0.97821	0.9789	0.999995	251	0	-1.4521
cdk8	6	0.00035135	0.0018192	0.014402	41	5	-1.8141	0.7354	0.73565	0.999995	150	0	-1.8141
sky1	10	0.00035948	0.0028957	0.019193	42	8	-1.3238	0.87243	0.87369	0.999995	201	0	-1.3238
DDB_G0278909	29	0.00037494	0.005009	0.031723	43	23	-0.50768	0.99014	0.98971	0.999995	258	0	-0.50768
rio1	9	0.00039794	0.002816	0.019108	44	7	-1.3407	0.75088	0.74938	0.999995	156	0	-1.3407
DDB_G0270170	24	0.00056495	0.006255	0.038754	45	20	-0.89546	0.91216	0.91378	0.999995	218	0	-0.89546
gskA	7	0.00082558	0.0048196	0.031218	46	6	-0.77204	0.62668	0.62698	0.999995	125	0	-0.77204
DDB_G0293800	12	0.00088831	0.0072219	0.043792	47	10	-0.79507	0.2378	0.23713	0.999995	45	0	-0.79507
mkcC	13	0.0010698	0.0088068	0.051223	48	9	-0.79989	0.6291	0.627	0.999995	128	0	-0.79989
mhkB	11	0.0015318	0.01095	0.060014	49	8	-1.378	0.99135	0.99186	0.999995	259	0	-1.378
plk	15	0.0016359	0.01397	0.072392	50	12	-0.74513	0.8771	0.87605	0.999995	207	0	-0.74513
rio2	8	0.0017536	0.010641	0.059464	51	6	-1.9457	0.94004	0.93981	0.999995	232	0	-1.9457
bud32	4	0.0019564	0.0074512	0.044241	52	3	-1.7624	0.90704	0.90726	0.999995	215	0	-1.7624
DDB_G0286465	18	0.0020184	0.016841	0.084206	53	13	-0.69481	0.94863	0.9488	0.999995	237	0	-0.69481
svkA	7	0.00262	0.013811	0.072392	54	7	-0.11352	0.99738	0.99765	0.999995	271	0	-0.11352
mhkC	13	0.0026841	0.019463	0.093679	55	7	-0.27178	0.76986	0.76921	0.999995	164	0	-0.27178
cdk7	5	0.0027257	0.011997	0.06451	56	4	-0.16441	0.70215	0.70304	0.999995	141	0	-0.16441
cdk5	4	0.0029267	0.010591	0.059464	57	4	-1.2	0.99707	0.99712	0.999995	268	0	-1.2
fray2	15	0.0032947	0.025623	0.117783	58	13	-0.32801	0.98512	0.98562	0.999995	255	0	-0.32801
mkcB	11	0.0034328	0.022872	0.10686	59	7	-0.9589	0.86696	0.86799	0.999995	198	0	-0.9589
nek2	6	0.0037983	0.018725	0.092011	60	4	-0.69688	0.95086	0.95149	0.999995	239	0	-0.69688
mhkD	14	0.0041718	0.029999	0.133589	61	8	-0.54544	0.9783	0.97864	0.999995	252	0	-0.54544
mlkA	4	0.004685	0.016562	0.084206	62	4	-1.2616	0.99531	0.99553	0.999995	265	0	-1.2616
DDB_G0277165	13	0.0052324	0.035501	0.15455	63	11	-0.37702	0.94147	0.94015	0.999995	233	0	-0.37702
abkA	8	0.005471	0.029092	0.131606	64	7	-0.92933	0.83775	0.83569	0.999995	187	0	-0.92933
dhkL	26	0.0055832	0.046486	0.194832	65	17	-0.32398	0.72922	0.7294	0.999995	147	0	-0.32398
splB	17	0.0056206	0.041094	0.174801	66	12	-0.54347	0.43545	0.43209	0.999995	84	0	-0.54347
cdk1	4	0.0056635	0.019722	0.093679	67	3	-0.51725	0.075888	0.07642	0.999995	19	0	-0.51725
DDB_G0292354	7	0.007036	0.03579	0.15455	68	7	-1.6071	0.99296	0.99348	0.999995	262	0	-1.6071
DDB_G0275057	5	0.013869	0.053085	0.219265	69	4	-0.84006	0.56721	0.5685	0.999995	111	0	-0.84006
aurK	6	0.01518	0.065844	0.26808	70	6	-0.9755	0.98482	0.98497	0.999995	254	0	-0.9755
DDB_G0286997	15	0.016863	0.097742	0.392346	71	12	-0.49954	0.97336	0.9736	0.999995	249	0	-0.49954
dhkE	25	0.019645	0.12903	0.510752	72	17	-0.13125	0.9647	0.96412	0.999995	245	0	-0.13125
DDB_G0268642	16	0.029402	0.15137	0.575208	73	11	-0.082664	0.4012	0.40071	0.999995	78	0	-0.082664
scy1	12	0.031908	0.14695	0.573727	74	7	-0.34669	0.57287	0.57006	0.999995	112	0	-0.34669
DDB_G0291133	12	0.032551	0.14903	0.57396	75	9	-0.39756	0.61196	0.60965	0.999995	120	0	-0.39756
DDB_G0274613	12	0.036383	0.16199	0.60745	76	8	-0.75522	0.60976	0.60738	0.999995	118	0	-0.75522
dhkK	18	0.037813	0.18962	0.689136	77	12	-0.13193	0.95469	0.95484	0.999995	241	0	-0.13193
mhkA	17	0.048634	0.2257	0.804066	78	12	-0.18042	0.93214	0.93	0.999995	229	0	-0.18042
splA	36	0.048664	0.27319	0.884766	79	23	-0.20733	0.75892	0.76006	0.999995	161	0	-0.20733
lkb1	9	0.051365	0.19102	0.689136	80	5	-0.33229	0.25513	0.25286	0.999995	48	0	-0.33229
kinX	16	0.053678	0.23464	0.82298	81	11	-0.32903	0.032669	0.032192	0.834065	11	0	-0.32903
DDB_G0293184	18	0.053729	0.24396	0.837709	82	12	-0.23141	0.98637	0.98623	0.999995	257	0	-0.23141
erkB	6	0.054542	0.17432	0.6452	83	5	-1.1779	0.98262	0.98266	0.999995	253	0	-1.1779
fnkC	20	0.055324	0.25758	0.860713	84	13	-0.33758	0.92426	0.92465	0.999995	225	0	-0.33758
DDB_G0278845	20	0.063299	0.28245	0.895533	85	13	-0.1802	0.99149	0.99194	0.999995	261	0	-0.1802
DDB_G0276461	12	0.064523	0.25125	0.852459	86	7	-0.28515	0.53541	0.53259	0.999995	98	0	-0.28515
DDB_G0267514	14	0.068057	0.26999	0.884453	87	10	-0.26291	0.92183	0.92221	0.999995	223	0	-0.26291
DDB_G0278665	16	0.069609	0.2828	0.895533	88	10	-0.14657	0.86743	0.86725	0.999995	199	0	-0.14657
smg1	35	0.069885	0.33917	0.999995	89	22	-0.20099	0.94988	0.94925	0.999995	238	0	-0.20099
pakH-1	8	0.072423	0.23679	0.82298	90	6	-0.42142	0.92005	0.9195	0.999995	221	0	-0.42142
dst4	7	0.086035	0.25972	0.860713	91	5	-0.35851	0.26309	0.26222	0.999995	49	0	-0.35851
shkA	8	0.094274	0.28686	0.898398	92	4	-0.0343	0.089698	0.089489	0.999995	22	0	-0.0343
pakE	14	0.10003	0.35109	0.999995	93	9	-0.29404	0.81135	0.81062	0.999995	175	0	-0.29404
gdt2	25	0.10043	0.40179	0.999995	94	15	-0.13354	0.92014	0.91916	0.999995	222	0	-0.13354
krsB	17	0.10933	0.39018	0.999995	95	11	-0.48687	0.17795	0.17734	0.999995	38	0	-0.48687
ak1	20	0.10988	0.40592	0.999995	96	13	-0.085803	0.15532	0.15651	0.999995	37	0	-0.085803
mkcE	11	0.11077	0.35694	0.999995	97	8	-0.27023	0.75544	0.75591	0.999995	158	0	-0.27023
ndrA	8	0.13014	0.36365	0.999995	98	6	-0.11916	0.32608	0.3266	0.999995	57	0	-0.11916
DDB_G0268078	8	0.13938	0.382	0.999995	99	5	-0.04206	0.63009	0.62945	0.999995	129	0	-0.04206
DDB_G0287001	10	0.1473	0.41644	0.999995	100	7	-0.36176	0.63965	0.64075	0.999995	131	0	-0.36176
kxcB	17	0.14929	0.47362	0.999995	101	10	-0.25057	0.26855	0.26775	0.999995	52	0	-0.25057
pkgB	7	0.15811	0.39163	0.999995	102	5	-0.2169	0.90114	0.90102	0.999995	214	0	-0.2169
vwkA	9	0.16483	0.42763	0.999995	103	6	-0.35198	0.77957	0.77907	0.999995	167	0	-0.35198
abkD	10	0.1689	0.45749	0.999995	104	5	-0.23315	0.64912	0.65023	0.999995	132	0	-0.23315
shkD	11	0.17001	0.45948	0.999995	105	7	-0.83799	0.66229	0.66154	0.999995	134	0	-0.83799
DDB_G0286481	9	0.18541	0.46147	0.999995	106	6	-0.31101	0.68053	0.6786	0.999995	136	0	-0.31101
pkgD	15	0.1906	0.52978	0.999995	107	9	-0.3549	0.38586	0.38385	0.999995	73	0	-0.3549
fhkA	9	0.19493	0.47623	0.999995	108	6	-0.09333	0.74973	0.74823	0.999995	155	0	-0.09333
DDB_G0288795	10	0.20373	0.50661	0.999995	109	6	-0.28236	0.39913	0.4011	0.999995	77	0	-0.28236
DDB_G0290621	15	0.20799	0.55459	0.999995	110	9	-0.13528	0.76065	0.76057	0.999995	162	0	-0.13528
DDB_G0280557	7	0.20963	0.47538	0.999995	111	3	0.1829	0.13036	0.12984	0.999995	35	0	0.1829
DDB_G0268656	5	0.21133	0.43745	0.999995	112	3	-0.11598	0.59336	0.59504	0.999995	115	0	-0.11598
DDB_G0283927	7	0.21666	0.4863	0.999995	113	5	-0.15566	0.48602	0.48503	0.999995	89	0	-0.15566
cdk10	6	0.21672	0.4551	0.999995	114	4	-0.2653	0.80364	0.80415	0.999995	172	0	-0.2653
DDB_G0283821	14	0.21781	0.56571	0.999995	115	8	-0.15005	0.97155	0.9715	0.999995	248	0	-0.15005
DDB_G0291918	10	0.22239	0.53085	0.999995	116	6	-0.051807	0.94405	0.94478	0.999995	235	0	-0.051807
drkC	11	0.22296	0.54097	0.999995	117	7	-0.17173	0.0059867	0.0062251	0.591383	3	1	-0.17173
shkC	8	0.22891	0.51019	0.999995	118	3	0.29879	0.39679	0.39665	0.999995	75	0	0.29879
DDB_G0277449	7	0.23335	0.5083	0.999995	119	3	0.27082	0.11671	0.11625	0.999995	32	0	0.27082
qkgA-1	23	0.24561	0.65174	0.999995	120	12	-0.018005	0.093454	0.094532	0.999995	24	0	-0.018005
tbck	16	0.24567	0.61571	0.999995	121	9	-0.29764	0.58422	0.58266	0.999995	113	0	-0.29764
pakF	18	0.24828	0.63058	0.999995	122	10	-0.096116	0.83653	0.83657	0.999995	186	0	-0.096116
nek4	7	0.24966	0.52534	0.999995	123	2	0.27681	0.53724	0.53692	0.999995	99	0	0.27681
mekA	10	0.26018	0.57806	0.999995	124	5	0.029007	0.87312	0.87437	0.999995	203	0	0.029007
DDB_G0290471	5	0.26196	0.49246	0.999995	125	3	-0.38552	0.52728	0.52881	0.999995	95	0	-0.38552
fhkD	11	0.26417	0.60037	0.999995	126	7	-0.30979	0.99322	0.99369	0.999995	263	0	-0.30979
slob2	9	0.26602	0.57592	0.999995	127	3	0.052717	0.91608	0.91523	0.999995	220	0	0.052717
cdc7	16	0.27584	0.65174	0.999995	128	9	-0.19914	0.82615	0.82554	0.999995	184	0	-0.19914
DDB_G0272092	15	0.27889	0.64991	0.999995	129	9	-0.075456	0.74373	0.74318	0.999995	153	0	-0.075456
ifkB	20	0.28311	0.68272	0.999995	130	11	-0.022212	0.84705	0.84729	0.999995	191	0	-0.022212
DDB_G0279405	10	0.2878	0.61004	0.999995	131	5	0.1867	0.79716	0.79885	0.999995	169	0	0.1867
pakD	25	0.28789	0.70818	0.999995	132	14	-0.068204	0.36159	0.36367	0.999995	68	0	-0.068204
DDB_G0267566	13	0.29387	0.65249	0.999995	133	7	-0.085413	0.84776	0.84652	0.999995	192	0	-0.085413
samkA	10	0.30499	0.63048	0.999995	134	4	0.16042	0.022686	0.023241	0.834065	6	0	0.16042
drkB	10	0.31039	0.63673	0.999995	135	6	-0.16495	0.49142	0.49306	0.999995	90	0	-0.16495
DDB_G0278921	14	0.32445	0.68834	0.999995	136	8	-0.076571	0.34111	0.3406	0.999995	64	0	-0.076571
DDB_G0291350	6	0.33085	0.6008	0.999995	137	2	0.46984	0.33534	0.33482	0.999995	63	0	0.46984
DDB_G0272797	10	0.34309	0.67256	0.999995	138	6	-0.010017	0.066673	0.067788	0.999995	16	0	-0.010017
DDB_G0284661	7	0.35352	0.62873	0.999995	139	3	0.33998	0.097296	0.096995	0.999995	26	0	0.33998
DDB_G0283397	14	0.35384	0.71869	0.999995	140	7	-0.026273	0.75881	0.75801	0.999995	160	0	-0.026273
DDB_G0280559	3	0.3727	0.52442	0.999995	141	2	-0.20259	0.038461	0.037485	0.89027	12	0	-0.20259
pkcA	20	0.37391	0.77193	0.999995	142	11	-0.077794	0.84031	0.84037	0.999995	189	0	-0.077794
clkB	10	0.39818	0.7234	0.999995	143	5	-0.076707	0.60609	0.60668	0.999995	116	0	-0.076707
shkB	10	0.39877	0.72382	0.999995	144	4	0.073072	0.3781	0.37981	0.999995	72	0	0.073072
DDB_G0293292	21	0.39911	0.79783	0.999995	145	8	0.32814	0.5491	0.55049	0.999995	104	0	0.32814
mkkA	19	0.39925	0.78608	0.999995	146	9	0.071017	0.90031	0.90011	0.999995	213	0	0.071017
zak2	10	0.40404	0.72765	0.999995	147	5	0.058124	0.60985	0.61056	0.999995	119	0	0.058124
DDB_G0283065	10	0.40946	0.73148	0.999995	148	5	0.074936	0.61635	0.61708	0.999995	121	0	0.074936
roco7	39	0.41655	0.85629	0.999995	149	17	0.052327	0.87347	0.87553	0.999995	204	0	0.052327
DDB_G0282417	8	0.42643	0.71661	0.999995	150	3	0.062957	0.69102	0.69002	0.999995	138	0	0.062957
drkA	10	0.44286	0.75628	0.999995	151	5	0.11589	0.36226	0.36319	0.999995	69	0	0.11589
mkcA	13	0.44698	0.78602	0.999995	152	6	0.16309	0.85364	0.85219	0.999995	195	0	0.16309
fnkB	8	0.44778	0.7319	0.999995	153	3	0.077401	0.073489	0.072682	0.999995	18	0	0.077401
DDB_G0268550	8	0.4572	0.73889	0.999995	154	3	0.27431	0.39791	0.39769	0.999995	76	0	0.27431
nek3	17	0.46592	0.82542	0.999995	155	6	0.17765	0.67812	0.67642	0.999995	135	0	0.17765
DDB_G0281745	9	0.47437	0.76961	0.999995	156	3	0.0966	0.93614	0.93573	0.999995	231	0	0.0966
fnkD-1	11	0.47874	0.7954	0.999995	157	6	-0.017834	0.095257	0.095041	0.999995	25	0	-0.017834
dhkA	32	0.48951	0.88565	0.999995	158	16	-0.025545	0.94222	0.94189	0.999995	234	0	-0.025545
DDB_G0267686	33	0.49597	0.89158	0.999995	159	17	-0.021483	0.92655	0.92648	0.999995	226	0	-0.021483
DDB_G0284251	7	0.49759	0.76007	0.999995	160	3	0.0037288	0.093088	0.092958	0.999995	23	0	0.0037288
DDB_G0270444	20	0.49968	0.86046	0.999995	161	10	0.0030111	0.58956	0.58812	0.999995	114	0	0.0030111
dhkC	18	0.50965	0.8564	0.999995	162	9	0.013848	0.87373	0.87331	0.999995	205	0	0.013848
DDB_G0279609	6	0.51351	0.7423	0.999995	163	3	0.12714	0.26638	0.2652	0.999995	50	0	0.12714
clkA	14	0.51489	0.83707	0.999995	164	7	-0.07984	0.98526	0.98583	0.999995	256	0	-0.07984
DDB_G0278521	14	0.51759	0.83863	0.999995	165	7	-0.010657	0.90889	0.90873	0.999995	216	0	-0.010657
dhkH	21	0.52256	0.87826	0.999995	166	10	0.0076375	0.69597	0.69727	0.999995	140	0	0.0076375
DDB_G0271372	15	0.52309	0.85133	0.999995	167	5	0.17194	0.94779	0.94769	0.999995	236	0	0.17194
samkD	8	0.52714	0.78773	0.999995	168	4	0.0031095	0.62346	0.6229	0.999995	123	0	0.0031095
DDB_G0286841	7	0.53036	0.77923	0.999995	169	3	0.040444	0.17929	0.17741	0.999995	39	0	0.040444
DDB_G0291516	14	0.53693	0.85039	0.999995	170	7	0.01611	0.33066	0.33047	0.999995	59	0	0.01611
DDB_G0282895	25	0.5379	0.89583	0.999995	171	11	0.032558	0.93342	0.93269	0.999995	230	0	0.032558
DDB_G0293958	24	0.54656	0.8981	0.999995	172	12	0.0016809	0.52905	0.52938	0.999995	97	0	0.0016809
DDB_G0283301	10	0.5565	0.83447	0.999995	173	4	0.1306	0.39219	0.39438	0.999995	74	0	0.1306
DDB_G0286627	10	0.55993	0.83687	0.999995	174	5	-0.011294	0.74398	0.74524	0.999995	154	0	-0.011294
DDB_G0291664	14	0.56843	0.86932	0.999995	175	6	0.23141	0.62567	0.62374	0.999995	124	0	0.23141
DDB_G0278901	22	0.57357	0.90521	0.999995	176	11	0.020091	0.84844	0.84923	0.999995	193	0	0.020091
dst3	8	0.57896	0.82301	0.999995	177	3	0.042803	0.92827	0.92799	0.999995	227	0	0.042803
scy2	17	0.58072	0.88977	0.999995	178	8	0.12211	0.62007	0.61829	0.999995	122	0	0.12211
fhkE	11	0.58217	0.8564	0.999995	179	5	0.22381	0.5497	0.55011	0.999995	105	0	0.22381
DDB_G0293276	8	0.5895	0.83001	0.999995	180	1	0.3557	0.56314	0.56248	0.999995	109	0	0.3557
DDB_G0280717	6	0.60122	0.80552	0.999995	181	3	0.056209	0.5382	0.5397	0.999995	100	0	0.056209
slob1	9	0.60566	0.84737	0.999995	182	2	0.36609	0.71637	0.71487	0.999995	143	0	0.36609
kinY	9	0.61012	0.84979	0.999995	183	3	0.099746	0.80665	0.80598	0.999995	174	0	0.099746
kxcA	20	0.61151	0.91602	0.999995	184	7	0.7278	0.12121	0.12196	0.999995	33	0	0.7278
DDB_G0283337	17	0.61153	0.90391	0.999995	185	4	0.24076	0.40205	0.3995	0.999995	79	0	0.24076
DDB_G0276181	23	0.61362	0.92228	0.999995	186	11	0.0098235	0.060911	0.061718	0.999995	14	0	0.0098235
Control_Gecko	100	0.61448	0.97109	0.999995	187	48	0.017114	0.52	0.52095	0.999995	93	0	0.017114
sepA	18	0.62418	0.91437	0.999995	188	5	0.50304	0.89884	0.89857	0.999995	211	0	0.50304
DDB_G0274821	13	0.63759	0.89596	0.999995	189	5	0.078553	0.80512	0.80387	0.999995	173	0	0.078553
samkC	13	0.63924	0.89669	0.999995	190	6	0.10182	0.09877	0.099746	0.999995	28	0	0.10182
DDB_G0279719	14	0.65085	0.90753	0.999995	191	5	0.051064	0.73935	0.73836	0.999995	151	0	0.051064
DDB_G0292624	5	0.6579	0.80702	0.999995	192	2	0.44241	0.45084	0.45299	0.999995	87	0	0.44241
DDB_G0270146	10	0.6583	0.8901	0.999995	193	3	0.25997	0.43927	0.44095	0.999995	85	0	0.25997
fray1	9	0.65989	0.87608	0.999995	194	3	0.45657	0.2212	0.21894	0.999995	44	0	0.45657
mrkB	11	0.66267	0.89624	0.999995	195	4	0.1099	0.5462	0.54667	0.999995	103	0	0.1099
DDB_G0271402	11	0.66465	0.89709	0.999995	196	5	0.036689	0.95926	0.95961	0.999995	243	0	0.036689
DDB_G0271550	6	0.67066	0.84994	0.999995	197	2	0.27701	0.83794	0.83913	0.999995	188	0	0.27701
dhkF	17	0.67569	0.93062	0.999995	198	8	0.012406	0.83487	0.83391	0.999995	185	0	0.012406
DDB_G0284491	18	0.67579	0.93308	0.999995	199	8	0.13196	0.91507	0.91451	0.999995	219	0	0.13196
yakA	22	0.68811	0.94693	0.999995	200	8	0.45858	0.72975	0.73034	0.999995	148	0	0.45858
gdt9	24	0.68912	0.95175	0.999995	201	11	0.10651	0.43138	0.43071	0.999995	82	0	0.10651
DDB_G0280643	7	0.70118	0.87356	0.999995	202	3	0.19651	0.187	0.18548	0.999995	40	0	0.19651
DDB_G0281331	11	0.71298	0.92032	0.999995	203	4	0.5133	0.82113	0.82151	0.999995	182	0	0.5133
pkaD	11	0.71456	0.92107	0.999995	204	4	0.33544	0.68652	0.6861	0.999995	137	0	0.33544
pkgA	21	0.73088	0.9585	0.999995	205	8	0.27965	0.072975	0.073699	0.999995	17	0	0.27965
glkA	7	0.73297	0.89131	0.999995	206	3	0.03783	0.62799	0.62836	0.999995	127	0	0.03783
samkB	9	0.73479	0.91442	0.999995	207	4	0.0021154	0.81426	0.81336	0.999995	177	0	0.0021154
DDB_G0277989	22	0.75941	0.96685	0.999995	208	9	0.17151	0.89635	0.89804	0.999995	210	0	0.17151
ireA	15	0.76616	0.95265	0.999995	209	5	0.21947	0.62701	0.62644	0.999995	126	0	0.21947
irlE	20	0.76664	0.9659	0.999995	210	7	0.35779	0.26669	0.26602	0.999995	51	0	0.35779
gdt8	20	0.78562	0.97003	0.999995	211	3	0.66316	0.60789	0.60677	0.999995	117	0	0.66316
DDB_G0279761	6	0.78689	0.8968	0.999995	212	2	0.30589	0.4031	0.40354	0.999995	81	0	0.30589
fnkE	20	0.78704	0.97024	0.999995	213	6	0.31784	0.77422	0.77413	0.999995	166	0	0.31784
fhkC	9	0.78973	0.93306	0.999995	214	2	0.54353	0.69244	0.6906	0.999995	139	0	0.54353
dhkI-1	25	0.79046	0.97707	0.999995	215	10	0.2165	0.029587	0.02983	0.834065	10	1	0.2165
pakG	18	0.79236	0.96743	0.999995	216	6	0.23243	0.95573	0.95593	0.999995	242	0	0.23243
DDB_G0280855	6	0.79606	0.90082	0.999995	217	2	0.13135	0.50564	0.50668	0.999995	92	0	0.13135
ifkC	26	0.79931	0.97906	0.999995	218	11	0.15355	0.99826	0.9982	0.999995	273	0	0.15355
fhkB	17	0.80014	0.96636	0.999995	219	7	0.24005	0.33468	0.33245	0.999995	62	0	0.24005
DDB_G0276527	28	0.81111	0.98208	0.999995	220	7	0.21995	0.80079	0.80268	0.999995	170	0	0.21995
iksA	15	0.8112	0.96495	0.999995	221	6	0.13424	0.0049003	0.0049193	0.591383	2	1	0.13424
DDB_G0282777	10	0.81455	0.95154	0.999995	222	4	0.22671	0.25268	0.25393	0.999995	47	0	0.22671
fnkA	12	0.81574	0.95936	0.999995	223	3	0.66674	0.11289	0.11328	0.999995	30	0	0.66674
arkA	22	0.81838	0.97865	0.999995	224	7	0.18811	0.54371	0.54408	0.999995	102	0	0.18811
DDB_G0290859	6	0.82458	0.91449	0.999995	225	2	0.16606	0.81834	0.81956	0.999995	181	0	0.16606
DDB_G0292550	21	0.82506	0.98022	0.999995	226	8	0.21708	0.75105	0.75329	0.999995	157	0	0.21708
pdkB	14	0.83668	0.96924	0.999995	227	2	0.23118	0.7268	0.72569	0.999995	146	0	0.23118
DDB_G0280461	6	0.84178	0.9226	0.999995	228	2	0.50048	0.32314	0.32208	0.999995	56	0	0.50048
DDB_G0268812	6	0.84905	0.92616	0.999995	229	2	0.12278	0.19483	0.19254	0.999995	42	0	0.12278
mkcD	10	0.85153	0.96141	0.999995	230	2	0.87666	0.33405	0.33537	0.999995	61	0	0.87666
rckA	17	0.86086	0.98005	0.999995	231	4	0.26554	0.73099	0.72884	0.999995	149	0	0.26554
DDB_G0280133	23	0.86265	0.98645	0.999995	232	8	0.34774	0.098014	0.098829	0.999995	27	0	0.34774
DDB_G0268876	21	0.86695	0.98669	0.999995	233	7	0.68057	0.015923	0.016702	0.834065	4	1	0.68057
pkaC	10	0.86862	0.96532	0.999995	234	1	1.1842	0.8033	0.80488	0.999995	171	0	1.1842
mrkC	12	0.88026	0.97477	0.999995	235	3	0.12282	0.96363	0.96329	0.999995	244	0	0.12282
DDB_G0287957	8	0.88349	0.95879	0.999995	236	1	0.20862	0.11355	0.11405	0.999995	31	0	0.20862
DDB_G0293746	6	0.88372	0.94485	0.999995	237	2	0.42398	0.7563	0.75618	0.999995	159	0	0.42398
ifkA	34	0.88519	0.99429	0.999995	238	13	0.093064	0.44017	0.4375	0.999995	86	0	0.093064
dhkB	30	0.89634	0.99374	0.999995	239	12	0.06228	0.99905	0.99887	0.999995	276	0	0.06228
dnapkcs	65	0.90061	0.99793	0.999995	240	23	0.28098	0.81796	0.81826	0.999995	180	0	0.28098
lrrkB	19	0.90335	0.98931	0.999995	241	6	0.2475	0.81264	0.81209	0.999995	176	0	0.2475
DDB_G0275165	14	0.90484	0.98516	0.999995	242	4	0.24181	0.81458	0.81428	0.999995	178	0	0.24181
DDB_G0271682	15	0.91509	0.98766	0.999995	243	3	1.1495	0.36261	0.36071	0.999995	70	0	1.1495
irlB-1	22	0.91624	0.99365	0.999995	244	8	0.15694	0.81622	0.8174	0.999995	179	0	0.15694
tsuA	34	0.91705	0.99659	0.999995	245	12	0.2288	0.8922	0.89167	0.999995	209	0	0.2288
roco11	22	0.91765	0.99383	0.999995	246	8	0.17621	0.87256	0.8739	0.999995	202	0	0.17621
mrkA	16	0.91925	0.9896	0.999995	247	3	0.38928	0.19447	0.1939	0.999995	41	0	0.38928
pakB	13	0.92156	0.98546	0.999995	248	2	0.51482	0.82369	0.82232	0.999995	183	0	0.51482
DDB_G0277539	13	0.92287	0.98568	0.999995	249	1	1.5938	0.14409	0.14505	0.999995	36	0	1.5938
irlF-1	21	0.92459	0.9941	0.999995	250	7	0.35148	0.37532	0.37734	0.999995	71	0	0.35148
dhkJ	31	0.92533	0.9968	0.999995	251	9	0.27563	0.72039	0.7201	0.999995	144	0	0.27563
ndrD	32	0.92624	0.9968	0.999995	252	8	0.43046	0.9761	0.97582	0.999995	250	0	0.43046
DDB_G0279831	14	0.93989	0.99096	0.999995	253	3	0.45606	0.78875	0.78794	0.999995	168	0	0.45606
DDB_G0280111	17	0.94048	0.99337	0.999995	254	4	0.12558	0.72555	0.72341	0.999995	145	0	0.12558
gdt6	22	0.94126	0.9963	0.999995	255	5	0.33089	0.52754	0.52749	0.999995	96	0	0.33089
snfA	11	0.94374	0.98741	0.999995	256	2	1.0848	0.3493	0.34871	0.999995	65	0	1.0848
pXi	10	0.95698	0.98823	0.999995	257	1	0.68201	0.32949	0.33059	0.999995	58	0	0.68201
casK	10	0.9594	0.98871	0.999995	258	2	0.565	0.71506	0.7156	0.999995	142	0	0.565
dhkG	51	0.97426	0.99982	0.999995	259	10	0.24654	0.54144	0.54116	0.999995	101	0	0.24654
roco8	28	0.97931	0.99927	0.999995	260	7	0.2126	0.43513	0.43757	0.999995	83	0	0.2126
roco4	26	0.98378	0.99933	0.999995	261	5	0.57821	0.21521	0.21489	0.999995	43	0	0.57821
gdt4	24	0.99	0.99956	0.999995	262	5	0.48146	0.55144	0.5517	0.999995	106	0	0.48146
DDB_G0291842	5	0.99014	0.98989	0.999995	263	0	0.50771	0.12772	0.12674	0.999995	34	0	0.50771
DDB_G0285463	10	0.99067	0.99658	0.999995	264	1	0.29806	0.63084	0.6316	0.999995	130	0	0.29806
erkA	8	0.99071	0.99257	0.999995	265	1	0.96457	0.28157	0.28176	0.999995	53	0	0.96457
pkgC	14	0.99158	0.99875	0.999995	266	1	1.191	0.31147	0.31141	0.999995	55	0	1.191
shkE	11	0.99243	0.99765	0.999995	267	2	0.64323	0.31094	0.31057	0.999995	54	0	0.64323
ndrC	20	0.99292	0.99966	0.999995	268	3	2.7258	0.1017	0.10222	0.999995	29	0	2.7258
pyk3	20	0.99506	0.99974	0.999995	269	3	0.89731	0.5645	0.5637	0.999995	110	0	0.89731
DDB_G0277539	2	0.99561	0.99531	0.999995	270	0	2.3488	0.042114	0.042389	0.929305	13	0	2.3488
dhkM	36	0.9958	0.99994	0.999995	271	9	0.47122	0.76476	0.76585	0.999995	163	0	0.47122
dokA	25	0.99704	0.99985	0.999995	272	6	0.56349	0.40282	0.40485	0.999995	80	0	0.56349
krsA	7	0.99751	0.9978	0.999995	273	0	0.4964	0.65709	0.65754	0.999995	133	0	0.4964
dst2	17	0.998	0.99981	0.999995	274	2	2.6726	0.023849	0.02352	0.834065	7	1	2.6726
DDB_G0292734	4	0.99851	0.9987	0.999995	275	0	0.90658	0.34986	0.34855	0.999995	66	0	0.90658
DDB_G0271538	8	0.99859	0.99842	0.999995	276	0	0.564	0.24139	0.24184	0.999995	46	0	0.564
DDB_G0272282	32	0.99938	0.99999	0.999995	277	3	2.0743	0.33249	0.33454	0.999995	60	0	2.0743
DDB_G0272254	20	0.99974	0.99996	0.999995	278	2	2.5839	0.061437	0.062146	0.999995	15	0	2.5839
gbpC	39	0.99978	1	0.999995	279	1	2.4954	0.0042479	0.0057965	0.591383	1	1	2.4954
abkB	10	0.99985	0.9999	0.999995	280	0	0.54742	0.74205	0.74316	0.999995	152	0	0.54742
DDB_G0280131	18	0.99991	0.99999	0.999995	281	1	1.7785	0.029063	0.028773	0.834065	8	0	1.7785
roco6	32	0.99999	1	0.999995	282	3	1.3348	0.52213	0.52252	0.999995	94	0	1.3348
pats1	48	0.99999	1	0.999995	283	2	1.3529	0.085288	0.084814	0.999995	21	0	1.3529
roco10	40	1	1	0.999995	284	2	0.99419	0.84198	0.84025	0.999995	190	0	0.99419
mkcF	10	1	1	0.999995	285	0	1.0068	0.029082	0.029969	0.834065	9	0	1.0068
